# Supplementary material for: 3-tert-Butyl-2-oxo-1-oxaspiro­[4.5]dec-3-en-4-yl 4-chloro­benzoate
Source: Acta Crystallogr Sect E Struct Rep Online. 2011 Sep 30;67(Pt 10):o2804. doi: 10.1107/S1600536811034684 (PMC3201220; doi:10.1107/S1600536811034684)
Supplement: Supplementary file 1 [file e-67-o2804-sup1.cif]

##############################################################################
#                                                                            #
# This CIF contains the data in a paper accepted for publication in          #
# Acta Crystallographica Section E. It conforms to the requirements of       #
# Notes for Authors for Acta Crystallographica Section E, and has been       #
# peer reviewed under the auspices of the IUCr Commission on Journals.       #
#                                                                            #
# Full details of the Crystallographic Information File format               #
# are given in the paper "The Crystallographic Information File (CIF):       #
# a New Standard Archive File for Crystallography" by S. R. Hall, F. H.      #
# Allen and I. D. Brown [Acta Cryst. (1991), A47, 655-685].                  #
#                                                                            #
# The current version of the core CIF dictionary is obtainable from          #
# ftp://ftp.iucr.org/pub/cif_core.dic.                                       #
#                                                                            #
# Software is freely available for graphical display of the structure(s)     #
# in this CIF. For information consult the CIF software page                 #
# http://www.iucr.org/resources/cif/software.                                #
#                                                                            #
# This file may be used for bona fide research purposes within the           #
# scientific community so long as proper attribution is given to the journal # 
# article from which it was obtained.                                        #
#                                                                            #
##############################################################################
data_I
_audit_creation_method     SHELXL-97
_chemical_name_systematic
;
3-<i>tert</i>-Butyl-2-oxo-1-oxaspiro[4.5]dec-3-en-4-yl 4-chlorobenzoate
;
_chemical_name_common     ?
_chemical_formula_moiety     'C20 H23 Cl O4'
_chemical_formula_sum     'C20 H23 Cl O4'
_chemical_formula_iupac     'C20 H23 Cl O4'
_chemical_formula_weight     362.83
_chemical_melting_point     ?
_symmetry_cell_setting     orthorhombic
_symmetry_space_group_name_H-M     'F d d 2'
_symmetry_space_group_name_Hall     'F 2 -2d'
loop_
    _symmetry_equiv_pos_as_xyz
    'x, y, z'
    '-x, -y, z'
    '-x+1/4, y+1/4, z+1/4'
    'x+1/4, -y+1/4, z+1/4'
    'x, y+1/2, z+1/2'
    '-x, -y+1/2, z+1/2'
    '-x+1/4, y+3/4, z+3/4'
    'x+1/4, -y+3/4, z+3/4'
    'x+1/2, y, z+1/2'
    '-x+1/2, -y, z+1/2'
    '-x+3/4, y+1/4, z+3/4'
    'x+3/4, -y+1/4, z+3/4'
    'x+1/2, y+1/2, z'
    '-x+1/2, -y+1/2, z'
    '-x+3/4, y+3/4, z+1/4'
    'x+3/4, -y+3/4, z+1/4'
_cell_length_a     36.8219(15)
_cell_length_b     15.9526(7)
_cell_length_c     25.9325(9)
_cell_angle_alpha     90.000
_cell_angle_beta     90.000
_cell_angle_gamma     90.000
_cell_volume     15232.9(11)
_cell_formula_units_Z     32
_cell_measurement_reflns_used     23569
_cell_measurement_theta_min     3.0
_cell_measurement_theta_max     27.4
_cell_measurement_temperature     296.0(10)
_exptl_crystal_description     'chunk'
_exptl_crystal_colour     'colorless'
_exptl_crystal_size_max     0.51
_exptl_crystal_size_mid     0.48
_exptl_crystal_size_min     0.45
_exptl_crystal_density_diffrn     1.266
_exptl_crystal_density_meas     ?
_exptl_crystal_density_method     'not measured'
_exptl_crystal_F_000     6144
_exptl_absorpt_coefficient_mu     0.221
_exptl_absorpt_correction_type     multi-scan
_exptl_absorpt_process_details     '(ABSCOR; Higashi, 1995)'
_exptl_absorpt_correction_T_min     0.8956
_exptl_absorpt_correction_T_max     0.9071
_exptl_special_details     ?
_diffrn_ambient_temperature     296.0(10)
_diffrn_radiation_type     MoK\a
_diffrn_radiation_wavelength     0.71073
_diffrn_radiation_source     'rolling anode'
_diffrn_radiation_monochromator     graphite
_diffrn_measurement_device_type     'Rigaku R-AXIS RAPID'
_diffrn_measurement_method     \w
_diffrn_detector_area_resol_mean     10.00
_diffrn_reflns_number     35855
_diffrn_reflns_av_R_equivalents     0.0428
_diffrn_reflns_av_sigmaI/netI     0.0409
_diffrn_reflns_theta_min     3.00
_diffrn_reflns_theta_max     27.42
_diffrn_reflns_theta_full     27.42
_diffrn_measured_fraction_theta_max     0.997
_diffrn_measured_fraction_theta_full     0.997
_diffrn_reflns_limit_h_min     -46
_diffrn_reflns_limit_h_max     47
_diffrn_reflns_limit_k_min     -20
_diffrn_reflns_limit_k_max     20
_diffrn_reflns_limit_l_min     -33
_diffrn_reflns_limit_l_max     33
_diffrn_standards_number     ?
_diffrn_standards_interval_count     ?
_diffrn_standards_interval_time     ?
_diffrn_standards_decay_%     ?
_refine_special_details
;
Refinement of <i>F</i>^2^ against ALL reflections. The weighted <i>R</i>-factor
<i>wR</i> and goodness of fit <i>S</i> are based on <i>F</i>^2^, conventional
<i>R</i>-factors <i>R</i> are based on <i>F</i>, with <i>F</i> set to zero for
negative <i>F</i>^2^. The threshold expression of <i>F</i>^2^ >
\s(<i>F</i>^2^) is used only for calculating <i>R</i>-factors(gt) <i>etc</i>.
and is not relevant to the choice of reflections for refinement.
<i>R</i>-factors based on <i>F</i>^2^ are statistically about twice as large
as those based on <i>F</i>, and <i>R</i>- factors based on ALL data will be
even larger.
;
_reflns_number_total     8661
_reflns_number_gt     5087
_reflns_threshold_expression     I>2\s(I)
_refine_ls_structure_factor_coef     Fsqd
_refine_ls_matrix_type     full
_refine_ls_R_factor_all     0.0841
_refine_ls_R_factor_gt     0.0348
_refine_ls_wR_factor_gt     0.0731
_refine_ls_wR_factor_ref     0.0947
_refine_ls_goodness_of_fit_ref     1.037
_refine_ls_restrained_S_all     1.037
_refine_ls_number_reflns     8661
_refine_ls_number_parameters     457
_refine_ls_number_restraints     1
_refine_ls_hydrogen_treatment     constr
_refine_ls_weighting_scheme     calc
_refine_ls_weighting_details
         'calc w=1/[\s^2^(Fo^2^)+(0.0399P)^2^+3.4469P] where P=(Fo^2^+2Fc^2^)/3'
_atom_sites_solution_hydrogens     geom
_atom_sites_solution_primary     direct
_atom_sites_solution_secondary     difmap
_refine_ls_shift/su_max     0.000
_refine_ls_shift/su_mean     0.000
_refine_diff_density_max     0.181
_refine_diff_density_min     -0.316
_refine_ls_extinction_method     none
_refine_ls_extinction_coef     ?
_refine_ls_abs_structure_details     'Flack (1983), 4227 Friedel pairs'
_refine_ls_abs_structure_Flack     -0.03(5)
loop_
    _atom_type_symbol
    _atom_type_description
    _atom_type_scat_dispersion_real
    _atom_type_scat_dispersion_imag
    _atom_type_scat_source
    'C' 'C' 0.0033 0.0016
                         'International Tables Vol C Tables 4.2.6.8 and 6.1.1.4'
    'H' 'H' 0.0000 0.0000
                         'International Tables Vol C Tables 4.2.6.8 and 6.1.1.4'
    'O' 'O' 0.0106 0.0060
                         'International Tables Vol C Tables 4.2.6.8 and 6.1.1.4'
    'Cl' 'Cl' 0.1484 0.1585
                         'International Tables Vol C Tables 4.2.6.8 and 6.1.1.4'
_computing_data_collection     'PROCESS-AUTO (Rigaku, 2006)'
_computing_cell_refinement     'PROCESS-AUTO (Rigaku, 2006)'
_computing_data_reduction
                             'CrystalStructure (Rigaku Americas & Rigaku, 2007)'
_computing_structure_solution     'SHELXS97 (Sheldrick, 2008)'
_computing_structure_refinement     'SHELXL97 (Sheldrick, 2008)'
_computing_molecular_graphics     'ORTEP-3 for Windows (Farrugia, 1997)'
_computing_publication_material     'WinGX (Farrugia, 1999)'
loop_
    _atom_site_type_symbol
    _atom_site_label
    _atom_site_fract_x
    _atom_site_fract_y
    _atom_site_fract_z
    _atom_site_U_iso_or_equiv
    _atom_site_adp_type
    _atom_site_calc_flag
    _atom_site_refinement_flags
    _atom_site_occupancy
    _atom_site_symmetry_multiplicity
    _atom_site_disorder_assembly
    _atom_site_disorder_group
    Cl Cl1A 0.00315(2) 0.38122(5) 0.00660(3) 0.0727(2) Uani d . 1 1 . .
    Cl Cl1B -0.02194(3) 0.11218(7) 0.13048(3) 0.1022(3) Uani d . 1 1 . .
    O O3B 0.06396(4) 0.16471(9) 0.35364(5) 0.0471(4) Uani d . 1 1 . .
    O O3A 0.09043(4) 0.47091(10) 0.22402(5) 0.0505(4) Uani d . 1 1 . .
    O O1A 0.14790(4) 0.46113(10) 0.33631(5) 0.0552(4) Uani d . 1 1 . .
    O O1B 0.11282(5) 0.08114(12) 0.46213(5) 0.0638(5) Uani d . 1 1 . .
    C C4B 0.09622(6) 0.06880(15) 0.41161(7) 0.0467(6) Uani d . 1 1 . .
    O O4B 0.00787(5) 0.14032(14) 0.38558(7) 0.0771(6) Uani d . 1 1 . .
    C C3A 0.10596(6) 0.48188(14) 0.27256(7) 0.0452(5) Uani d . 1 1 . .
    C C2B 0.08669(6) 0.20953(15) 0.43892(7) 0.0461(5) Uani d . 1 1 . .
    O O2A 0.12617(5) 0.55399(11) 0.39264(6) 0.0684(5) Uani d . 1 1 . .
    O O2B 0.12353(6) 0.18768(14) 0.51548(7) 0.0878(7) Uani d . 1 1 . .
    C C3B 0.08012(6) 0.15335(14) 0.40187(7) 0.0426(5) Uani d . 1 1 . .
    O O4A 0.04964(5) 0.38007(13) 0.25749(7) 0.0760(6) Uani d . 1 1 . .
    C C14B 0.02723(7) 0.14902(15) 0.34900(9) 0.0495(5) Uani d . 1 1 . .
    C C15A 0.04755(6) 0.41041(15) 0.16718(8) 0.0473(5) Uani d . 1 1 . .
    C C4A 0.13868(6) 0.43041(15) 0.28488(8) 0.0456(5) Uani d . 1 1 . .
    C C2A 0.09730(6) 0.53748(15) 0.30876(8) 0.0475(5) Uani d . 1 1 . .
    C C18A 0.02002(7) 0.39289(16) 0.06878(9) 0.0536(6) Uani d . 1 1 . .
    C C10B 0.07750(7) 0.30075(14) 0.44688(8) 0.0507(6) Uani d . 1 1 . .
    C C15B 0.01616(7) 0.14247(15) 0.29445(8) 0.0483(6) Uani d . 1 1 . .
    C C1A 0.12374(6) 0.52220(16) 0.35084(8) 0.0521(6) Uani d . 1 1 . .
    C C1B 0.10901(8) 0.16266(17) 0.47698(9) 0.0575(7) Uani d . 1 1 . .
    C C9A 0.13225(7) 0.33631(15) 0.28790(9) 0.0549(6) Uani d . 1 1 . .
    H H9A1 0.1132 0.3250 0.3127 0.066 Uiso calc R 1 1 . .
    H H9A2 0.1242 0.3160 0.2545 0.066 Uiso calc R 1 1 . .
    C C5B 0.12637(7) 0.04672(16) 0.37402(9) 0.0545(6) Uani d . 1 1 . .
    H H5B1 0.1447 0.0905 0.3746 0.065 Uiso calc R 1 1 . .
    H H5B2 0.1165 0.0438 0.3394 0.065 Uiso calc R 1 1 . .
    C C10A 0.06847(7) 0.60518(16) 0.31275(9) 0.0575(6) Uani d . 1 1 . .
    C C13B 0.05873(8) 0.31114(17) 0.49930(9) 0.0637(7) Uani d . 1 1 . .
    H H13A 0.0366 0.2792 0.4997 0.096 Uiso calc R 1 1 . .
    H H13B 0.0532 0.3693 0.5049 0.096 Uiso calc R 1 1 . .
    H H13C 0.0746 0.2915 0.5261 0.096 Uiso calc R 1 1 . .
    C C16A 0.06230(7) 0.45537(17) 0.12668(9) 0.0604(7) Uani d . 1 1 . .
    H H16A 0.0815 0.4919 0.1326 0.072 Uiso calc R 1 1 . .
    C C18B -0.00723(8) 0.12364(18) 0.19398(10) 0.0672(7) Uani d . 1 1 . .
    C C14A 0.06147(7) 0.41611(16) 0.22033(9) 0.0530(6) Uani d . 1 1 . .
    C C17A 0.04845(7) 0.44605(18) 0.07712(9) 0.0654(7) Uani d . 1 1 . .
    H H17A 0.0585 0.4759 0.0498 0.078 Uiso calc R 1 1 . .
    C C9B 0.06823(8) -0.00147(16) 0.41604(9) 0.0601(7) Uani d . 1 1 . .
    H H9B1 0.0507 0.0128 0.4425 0.072 Uiso calc R 1 1 . .
    H H9B2 0.0553 -0.0068 0.3836 0.072 Uiso calc R 1 1 . .
    C C17B 0.02832(8) 0.14396(19) 0.20332(9) 0.0705(8) Uani d . 1 1 . .
    H H17B 0.0444 0.1510 0.1760 0.085 Uiso calc R 1 1 . .
    C C5A 0.17047(7) 0.44987(17) 0.24881(10) 0.0603(6) Uani d . 1 1 . .
    H H5A1 0.1636 0.4361 0.2137 0.072 Uiso calc R 1 1 . .
    H H5A2 0.1757 0.5094 0.2501 0.072 Uiso calc R 1 1 . .
    C C20A 0.01904(7) 0.35653(18) 0.15744(10) 0.0624(7) Uani d . 1 1 . .
    H H20A 0.0091 0.3257 0.1844 0.075 Uiso calc R 1 1 . .
    C C12B 0.05240(9) 0.33359(18) 0.40462(10) 0.0737(8) Uani d . 1 1 . .
    H H12A 0.0638 0.3265 0.3716 0.110 Uiso calc R 1 1 . .
    H H12B 0.0476 0.3920 0.4104 0.110 Uiso calc R 1 1 . .
    H H12C 0.0300 0.3029 0.4053 0.110 Uiso calc R 1 1 . .
    C C8B 0.08588(9) -0.08465(18) 0.42932(11) 0.0753(8) Uani d . 1 1 . .
    H H8B1 0.0958 -0.0818 0.4639 0.090 Uiso calc R 1 1 . .
    H H8B2 0.0676 -0.1285 0.4287 0.090 Uiso calc R 1 1 . .
    C C8A 0.16645(8) 0.28981(18) 0.30364(10) 0.0675(7) Uani d . 1 1 . .
    H H8A1 0.1735 0.3070 0.3381 0.081 Uiso calc R 1 1 . .
    H H8A2 0.1616 0.2301 0.3044 0.081 Uiso calc R 1 1 . .
    C C16B 0.04022(7) 0.15393(17) 0.25371(9) 0.0599(7) Uani d . 1 1 . .
    H H16B 0.0643 0.1683 0.2602 0.072 Uiso calc R 1 1 . .
    C C20B -0.01944(7) 0.12262(18) 0.28364(10) 0.0630(7) Uani d . 1 1 . .
    H H20B -0.0358 0.1156 0.3107 0.076 Uiso calc R 1 1 . .
    C C6B 0.14402(8) -0.03720(19) 0.38767(10) 0.0704(8) Uani d . 1 1 . .
    H H6B1 0.1617 -0.0518 0.3614 0.084 Uiso calc R 1 1 . .
    H H6B2 0.1567 -0.0320 0.4203 0.084 Uiso calc R 1 1 . .
    C C19A 0.00512(7) 0.34772(18) 0.10824(10) 0.0634(7) Uani d . 1 1 . .
    H H19A -0.0142 0.3115 0.1021 0.076 Uiso calc R 1 1 . .
    C C11B 0.11281(9) 0.3518(2) 0.44694(12) 0.0801(8) Uani d . 1 1 . .
    H H11A 0.1289 0.3303 0.4729 0.120 Uiso calc R 1 1 . .
    H H11B 0.1074 0.4095 0.4542 0.120 Uiso calc R 1 1 . .
    H H11C 0.1242 0.3477 0.4138 0.120 Uiso calc R 1 1 . .
    C C6A 0.20449(7) 0.40152(19) 0.26288(12) 0.0722(8) Uani d . 1 1 . .
    H H6A1 0.2136 0.4217 0.2957 0.087 Uiso calc R 1 1 . .
    H H6A2 0.2230 0.4115 0.2370 0.087 Uiso calc R 1 1 . .
    C C19B -0.03141(8) 0.1130(2) 0.23358(11) 0.0716(8) Uani d . 1 1 . .
    H H19B -0.0555 0.0995 0.2268 0.086 Uiso calc R 1 1 . .
    C C7B 0.11592(9) -0.10624(18) 0.39169(12) 0.0777(9) Uani d . 1 1 . .
    H H7B1 0.1277 -0.1576 0.4027 0.093 Uiso calc R 1 1 . .
    H H7B2 0.1054 -0.1162 0.3579 0.093 Uiso calc R 1 1 . .
    C C13A 0.04307(9) 0.5836(3) 0.35757(13) 0.0980(11) Uani d . 1 1 . .
    H H13D 0.0310 0.5316 0.3505 0.147 Uiso calc R 1 1 . .
    H H13E 0.0254 0.6273 0.3616 0.147 Uiso calc R 1 1 . .
    H H13F 0.0570 0.5784 0.3887 0.147 Uiso calc R 1 1 . .
    C C11A 0.08709(10) 0.68975(19) 0.32289(14) 0.0935(10) Uani d . 1 1 . .
    H H11D 0.1028 0.6848 0.3523 0.140 Uiso calc R 1 1 . .
    H H11E 0.0690 0.7317 0.3295 0.140 Uiso calc R 1 1 . .
    H H11F 0.1011 0.7055 0.2932 0.140 Uiso calc R 1 1 . .
    C C12A 0.04636(9) 0.6131(2) 0.26344(12) 0.0845(9) Uani d . 1 1 . .
    H H12D 0.0624 0.6222 0.2348 0.127 Uiso calc R 1 1 . .
    H H12E 0.0299 0.6596 0.2664 0.127 Uiso calc R 1 1 . .
    H H12F 0.0328 0.5625 0.2579 0.127 Uiso calc R 1 1 . .
    C C7A 0.19715(8) 0.30731(19) 0.26668(11) 0.0763(8) Uani d . 1 1 . .
    H H7A1 0.1910 0.2856 0.2328 0.092 Uiso calc R 1 1 . .
    H H7A2 0.2189 0.2789 0.2784 0.092 Uiso calc R 1 1 . .
loop_
    _atom_site_aniso_label
    _atom_site_aniso_U_11
    _atom_site_aniso_U_22
    _atom_site_aniso_U_33
    _atom_site_aniso_U_12
    _atom_site_aniso_U_13
    _atom_site_aniso_U_23
    Cl1A 0.0826(5) 0.0781(5) 0.0572(3) -0.0129(4) -0.0235(3) -0.0028(3)
    Cl1B 0.1008(6) 0.1441(8) 0.0616(4) 0.0026(6) -0.0333(4) -0.0192(5)
    O3B 0.0463(9) 0.0587(10) 0.0363(7) 0.0007(7) -0.0071(7) 0.0026(7)
    O3A 0.0469(9) 0.0613(11) 0.0432(8) -0.0049(8) -0.0076(7) -0.0006(7)
    O1A 0.0593(10) 0.0574(11) 0.0489(9) 0.0069(9) -0.0143(7) -0.0063(7)
    O1B 0.0859(13) 0.0657(12) 0.0397(8) 0.0273(10) -0.0176(8) -0.0091(7)
    C4B 0.0530(14) 0.0533(15) 0.0339(10) 0.0090(12) -0.0066(10) -0.0020(9)
    O4B 0.0585(11) 0.1249(17) 0.0479(10) 0.0007(11) 0.0076(9) 0.0064(10)
    C3A 0.0433(13) 0.0530(14) 0.0394(11) -0.0025(11) -0.0063(9) -0.0005(10)
    C2B 0.0473(13) 0.0521(14) 0.0388(11) 0.0060(11) -0.0014(10) -0.0052(10)
    O2A 0.0865(13) 0.0700(12) 0.0488(10) 0.0029(10) -0.0108(9) -0.0148(8)
    O2B 0.1064(16) 0.1009(16) 0.0560(11) 0.0312(12) -0.0353(11) -0.0297(10)
    C3B 0.0415(12) 0.0527(14) 0.0336(10) 0.0053(11) -0.0037(9) 0.0018(9)
    O4A 0.0680(12) 0.1066(16) 0.0534(10) -0.0288(11) -0.0034(9) 0.0105(10)
    C14B 0.0485(14) 0.0557(15) 0.0442(12) 0.0040(11) -0.0038(11) 0.0032(11)
    C15A 0.0373(13) 0.0549(15) 0.0496(13) -0.0006(11) -0.0016(10) -0.0049(10)
    C4A 0.0450(14) 0.0496(14) 0.0424(12) 0.0012(11) -0.0049(10) -0.0026(9)
    C2A 0.0481(14) 0.0482(14) 0.0463(11) -0.0012(11) -0.0010(10) -0.0028(10)
    C18A 0.0533(15) 0.0560(16) 0.0514(13) -0.0021(13) -0.0096(11) -0.0054(11)
    C10B 0.0549(15) 0.0463(14) 0.0511(13) 0.0014(12) 0.0037(11) -0.0051(10)
    C15B 0.0454(14) 0.0526(14) 0.0467(12) 0.0011(11) -0.0034(10) -0.0010(10)
    C1A 0.0591(15) 0.0510(15) 0.0463(13) -0.0039(12) -0.0049(12) -0.0016(11)
    C1B 0.0695(17) 0.0637(18) 0.0395(12) 0.0176(14) -0.0093(11) -0.0134(11)
    C9A 0.0588(16) 0.0522(16) 0.0537(13) -0.0008(12) 0.0009(11) -0.0020(11)
    C5B 0.0566(15) 0.0569(15) 0.0501(13) 0.0104(13) -0.0010(11) -0.0040(11)
    C10A 0.0542(16) 0.0559(16) 0.0625(14) 0.0087(13) -0.0006(12) -0.0021(12)
    C13B 0.0682(18) 0.0570(17) 0.0660(16) 0.0004(13) 0.0135(13) -0.0097(12)
    C16A 0.0584(16) 0.0678(17) 0.0549(14) -0.0184(14) -0.0150(12) 0.0003(12)
    C18B 0.0636(18) 0.080(2) 0.0574(16) 0.0047(15) -0.0194(14) -0.0102(13)
    C14A 0.0438(14) 0.0639(17) 0.0511(14) -0.0041(12) -0.0033(11) -0.0027(11)
    C17A 0.0676(18) 0.0726(19) 0.0559(15) -0.0179(16) -0.0073(13) 0.0042(12)
    C9B 0.0722(18) 0.0527(16) 0.0555(14) 0.0073(14) 0.0096(12) 0.0060(11)
    C17B 0.0606(18) 0.102(2) 0.0485(14) 0.0078(16) -0.0032(12) -0.0051(14)
    C5A 0.0523(16) 0.0625(17) 0.0663(15) -0.0018(13) 0.0018(12) 0.0036(13)
    C20A 0.0538(16) 0.0760(19) 0.0574(15) -0.0153(14) 0.0002(12) 0.0018(13)
    C12B 0.096(2) 0.0543(17) 0.0706(17) 0.0217(16) -0.0108(15) 0.0028(13)
    C8B 0.098(2) 0.0517(16) 0.0758(17) 0.0111(16) 0.0108(16) 0.0106(13)
    C8A 0.078(2) 0.0539(16) 0.0701(16) 0.0110(14) -0.0010(14) 0.0011(13)
    C16B 0.0452(14) 0.087(2) 0.0481(12) 0.0002(13) -0.0070(11) -0.0034(13)
    C20B 0.0513(16) 0.080(2) 0.0578(14) -0.0044(14) -0.0052(12) 0.0027(12)
    C6B 0.0674(18) 0.079(2) 0.0644(16) 0.0294(16) 0.0015(14) -0.0047(14)
    C19A 0.0545(16) 0.0729(19) 0.0629(16) -0.0197(14) -0.0072(13) -0.0053(13)
    C11B 0.074(2) 0.074(2) 0.092(2) -0.0198(16) 0.0185(16) -0.0087(16)
    C6A 0.0496(16) 0.084(2) 0.0828(19) 0.0053(15) -0.0017(14) 0.0033(15)
    C19B 0.0476(16) 0.094(2) 0.0733(18) -0.0087(15) -0.0174(14) -0.0020(15)
    C7B 0.099(2) 0.0539(18) 0.0800(19) 0.0233(17) 0.0050(17) -0.0001(14)
    C13A 0.079(2) 0.119(3) 0.097(2) 0.024(2) 0.0287(19) 0.003(2)
    C11A 0.093(3) 0.0528(19) 0.134(3) 0.0112(18) -0.022(2) -0.0092(17)
    C12A 0.074(2) 0.085(2) 0.094(2) 0.0278(17) -0.0163(18) -0.0042(17)
    C7A 0.0649(18) 0.074(2) 0.090(2) 0.0238(15) 0.0024(16) -0.0002(15)
_geom_special_details
;
All e.s.d.'s (except the e.s.d. in the dihedral angle between two l.s. planes)
are estimated using the full covariance matrix. The cell e.s.d.'s are taken
into account individually in the estimation of e.s.d.'s in distances, angles
and torsion angles; correlations between e.s.d.'s in cell parameters are only
used when they are defined by crystal symmetry. An approximate (isotropic)
treatment of cell e.s.d.'s is used for estimating e.s.d.'s involving l.s.
planes.
;
loop_
    _geom_bond_atom_site_label_1
    _geom_bond_atom_site_label_2
    _geom_bond_site_symmetry_2
    _geom_bond_distance
    _geom_bond_publ_flag
    Cl1A C18A . 1.738(2) ?
    Cl1B C18B . 1.743(3) ?
    O3B C14B . 1.381(3) ?
    O3B C3B . 1.397(2) ?
    O3A C14A . 1.382(3) ?
    O3A C3A . 1.394(2) ?
    O1A C1A . 1.372(3) ?
    O1A C4A . 1.461(2) ?
    O1B C1B . 1.363(3) ?
    O1B C4B . 1.459(2) ?
    C4B C3B . 1.495(3) ?
    C4B C5B . 1.519(3) ?
    C4B C9B . 1.527(4) ?
    O4B C14B . 1.195(3) ?
    C3A C2A . 1.330(3) ?
    C3A C4A . 1.493(3) ?
    C2B C3B . 1.336(3) ?
    C2B C1B . 1.486(3) ?
    C2B C10B . 1.508(3) ?
    O2A C1A . 1.200(3) ?
    O2B C1B . 1.201(3) ?
    O4A C14A . 1.204(3) ?
    C14B C15B . 1.476(3) ?
    C15A C20A . 1.380(3) ?
    C15A C16A . 1.383(3) ?
    C15A C14A . 1.473(3) ?
    C4A C9A . 1.522(3) ?
    C4A C5A . 1.531(3) ?
    C2A C1A . 1.483(3) ?
    C2A C10A . 1.518(3) ?
    C18A C17A . 1.364(3) ?
    C18A C19A . 1.367(4) ?
    C10B C12B . 1.526(3) ?
    C10B C13B . 1.534(3) ?
    C10B C11B . 1.534(4) ?
    C15B C20B . 1.377(3) ?
    C15B C16B . 1.391(3) ?
    C9A C8A . 1.518(4) ?
    C9A H9A1 . 0.9700 ?
    C9A H9A2 . 0.9700 ?
    C5B C6B . 1.529(4) ?
    C5B H5B1 . 0.9700 ?
    C5B H5B2 . 0.9700 ?
    C10A C12A . 1.521(4) ?
    C10A C13A . 1.531(4) ?
    C10A C11A . 1.536(4) ?
    C13B H13A . 0.9600 ?
    C13B H13B . 0.9600 ?
    C13B H13C . 0.9600 ?
    C16A C17A . 1.391(3) ?
    C16A H16A . 0.9300 ?
    C18B C19B . 1.370(4) ?
    C18B C17B . 1.370(4) ?
    C17A H17A . 0.9300 ?
    C9B C8B . 1.517(4) ?
    C9B H9B1 . 0.9700 ?
    C9B H9B2 . 0.9700 ?
    C17B C16B . 1.388(3) ?
    C17B H17B . 0.9300 ?
    C5A C6A . 1.516(4) ?
    C5A H5A1 . 0.9700 ?
    C5A H5A2 . 0.9700 ?
    C20A C19A . 1.382(3) ?
    C20A H20A . 0.9300 ?
    C12B H12A . 0.9600 ?
    C12B H12B . 0.9600 ?
    C12B H12C . 0.9600 ?
    C8B C7B . 1.515(4) ?
    C8B H8B1 . 0.9700 ?
    C8B H8B2 . 0.9700 ?
    C8A C7A . 1.508(4) ?
    C8A H8A1 . 0.9700 ?
    C8A H8A2 . 0.9700 ?
    C16B H16B . 0.9300 ?
    C20B C19B . 1.379(3) ?
    C20B H20B . 0.9300 ?
    C6B C7B . 1.515(4) ?
    C6B H6B1 . 0.9700 ?
    C6B H6B2 . 0.9700 ?
    C19A H19A . 0.9300 ?
    C11B H11A . 0.9600 ?
    C11B H11B . 0.9600 ?
    C11B H11C . 0.9600 ?
    C6A C7A . 1.530(4) ?
    C6A H6A1 . 0.9700 ?
    C6A H6A2 . 0.9700 ?
    C19B H19B . 0.9300 ?
    C7B H7B1 . 0.9700 ?
    C7B H7B2 . 0.9700 ?
    C13A H13D . 0.9600 ?
    C13A H13E . 0.9600 ?
    C13A H13F . 0.9600 ?
    C11A H11D . 0.9600 ?
    C11A H11E . 0.9600 ?
    C11A H11F . 0.9600 ?
    C12A H12D . 0.9600 ?
    C12A H12E . 0.9600 ?
    C12A H12F . 0.9600 ?
    C7A H7A1 . 0.9700 ?
    C7A H7A2 . 0.9700 ?
loop_
    _geom_angle_atom_site_label_1
    _geom_angle_atom_site_label_2
    _geom_angle_atom_site_label_3
    _geom_angle_site_symmetry_1
    _geom_angle_site_symmetry_3
    _geom_angle
    _geom_angle_publ_flag
    C14B O3B C3B . . 118.14(17) ?
    C14A O3A C3A . . 117.29(17) ?
    C1A O1A C4A . . 109.78(16) ?
    C1B O1B C4B . . 109.84(17) ?
    O1B C4B C3B . . 101.30(17) ?
    O1B C4B C5B . . 107.55(18) ?
    C3B C4B C5B . . 113.00(18) ?
    O1B C4B C9B . . 108.31(18) ?
    C3B C4B C9B . . 114.03(19) ?
    C5B C4B C9B . . 111.8(2) ?
    C2A C3A O3A . . 128.5(2) ?
    C2A C3A C4A . . 114.14(18) ?
    O3A C3A C4A . . 117.10(18) ?
    C3B C2B C1B . . 103.89(19) ?
    C3B C2B C10B . . 134.8(2) ?
    C1B C2B C10B . . 121.23(18) ?
    C2B C3B O3B . . 129.3(2) ?
    C2B C3B C4B . . 114.34(18) ?
    O3B C3B C4B . . 115.93(17) ?
    O4B C14B O3B . . 122.4(2) ?
    O4B C14B C15B . . 126.0(2) ?
    O3B C14B C15B . . 111.53(19) ?
    C20A C15A C16A . . 118.9(2) ?
    C20A C15A C14A . . 118.3(2) ?
    C16A C15A C14A . . 122.8(2) ?
    O1A C4A C3A . . 101.45(16) ?
    O1A C4A C9A . . 108.68(17) ?
    C3A C4A C9A . . 115.34(19) ?
    O1A C4A C5A . . 108.20(19) ?
    C3A C4A C5A . . 112.03(18) ?
    C9A C4A C5A . . 110.5(2) ?
    C3A C2A C1A . . 104.6(2) ?
    C3A C2A C10A . . 133.6(2) ?
    C1A C2A C10A . . 121.7(2) ?
    C17A C18A C19A . . 121.1(2) ?
    C17A C18A Cl1A . . 119.2(2) ?
    C19A C18A Cl1A . . 119.66(19) ?
    C2B C10B C12B . . 111.63(19) ?
    C2B C10B C13B . . 109.07(19) ?
    C12B C10B C13B . . 109.1(2) ?
    C2B C10B C11B . . 108.8(2) ?
    C12B C10B C11B . . 109.4(2) ?
    C13B C10B C11B . . 108.9(2) ?
    C20B C15B C16B . . 118.8(2) ?
    C20B C15B C14B . . 118.3(2) ?
    C16B C15B C14B . . 122.9(2) ?
    O2A C1A O1A . . 120.0(2) ?
    O2A C1A C2A . . 130.1(2) ?
    O1A C1A C2A . . 109.88(18) ?
    O2B C1B O1B . . 120.4(2) ?
    O2B C1B C2B . . 129.1(2) ?
    O1B C1B C2B . . 110.44(18) ?
    C8A C9A C4A . . 111.5(2) ?
    C8A C9A H9A1 . . 109.3 ?
    C4A C9A H9A1 . . 109.3 ?
    C8A C9A H9A2 . . 109.3 ?
    C4A C9A H9A2 . . 109.3 ?
    H9A1 C9A H9A2 . . 108.0 ?
    C4B C5B C6B . . 111.4(2) ?
    C4B C5B H5B1 . . 109.3 ?
    C6B C5B H5B1 . . 109.3 ?
    C4B C5B H5B2 . . 109.3 ?
    C6B C5B H5B2 . . 109.3 ?
    H5B1 C5B H5B2 . . 108.0 ?
    C2A C10A C12A . . 112.1(2) ?
    C2A C10A C13A . . 108.6(2) ?
    C12A C10A C13A . . 109.3(3) ?
    C2A C10A C11A . . 108.9(2) ?
    C12A C10A C11A . . 108.1(2) ?
    C13A C10A C11A . . 109.9(3) ?
    C10B C13B H13A . . 109.5 ?
    C10B C13B H13B . . 109.5 ?
    H13A C13B H13B . . 109.5 ?
    C10B C13B H13C . . 109.5 ?
    H13A C13B H13C . . 109.5 ?
    H13B C13B H13C . . 109.5 ?
    C15A C16A C17A . . 120.2(2) ?
    C15A C16A H16A . . 119.9 ?
    C17A C16A H16A . . 119.9 ?
    C19B C18B C17B . . 121.2(2) ?
    C19B C18B Cl1B . . 119.6(2) ?
    C17B C18B Cl1B . . 119.2(2) ?
    O4A C14A O3A . . 121.7(2) ?
    O4A C14A C15A . . 126.4(2) ?
    O3A C14A C15A . . 111.9(2) ?
    C18A C17A C16A . . 119.6(2) ?
    C18A C17A H17A . . 120.2 ?
    C16A C17A H17A . . 120.2 ?
    C8B C9B C4B . . 111.7(2) ?
    C8B C9B H9B1 . . 109.3 ?
    C4B C9B H9B1 . . 109.3 ?
    C8B C9B H9B2 . . 109.3 ?
    C4B C9B H9B2 . . 109.3 ?
    H9B1 C9B H9B2 . . 107.9 ?
    C18B C17B C16B . . 119.7(3) ?
    C18B C17B H17B . . 120.2 ?
    C16B C17B H17B . . 120.2 ?
    C6A C5A C4A . . 112.4(2) ?
    C6A C5A H5A1 . . 109.1 ?
    C4A C5A H5A1 . . 109.1 ?
    C6A C5A H5A2 . . 109.1 ?
    C4A C5A H5A2 . . 109.1 ?
    H5A1 C5A H5A2 . . 107.8 ?
    C15A C20A C19A . . 121.0(2) ?
    C15A C20A H20A . . 119.5 ?
    C19A C20A H20A . . 119.5 ?
    C10B C12B H12A . . 109.5 ?
    C10B C12B H12B . . 109.5 ?
    H12A C12B H12B . . 109.5 ?
    C10B C12B H12C . . 109.5 ?
    H12A C12B H12C . . 109.5 ?
    H12B C12B H12C . . 109.5 ?
    C7B C8B C9B . . 111.4(2) ?
    C7B C8B H8B1 . . 109.3 ?
    C9B C8B H8B1 . . 109.3 ?
    C7B C8B H8B2 . . 109.3 ?
    C9B C8B H8B2 . . 109.3 ?
    H8B1 C8B H8B2 . . 108.0 ?
    C7A C8A C9A . . 111.1(2) ?
    C7A C8A H8A1 . . 109.4 ?
    C9A C8A H8A1 . . 109.4 ?
    C7A C8A H8A2 . . 109.4 ?
    C9A C8A H8A2 . . 109.4 ?
    H8A1 C8A H8A2 . . 108.0 ?
    C17B C16B C15B . . 119.9(2) ?
    C17B C16B H16B . . 120.0 ?
    C15B C16B H16B . . 120.0 ?
    C15B C20B C19B . . 121.4(3) ?
    C15B C20B H20B . . 119.3 ?
    C19B C20B H20B . . 119.3 ?
    C7B C6B C5B . . 111.2(2) ?
    C7B C6B H6B1 . . 109.4 ?
    C5B C6B H6B1 . . 109.4 ?
    C7B C6B H6B2 . . 109.4 ?
    C5B C6B H6B2 . . 109.4 ?
    H6B1 C6B H6B2 . . 108.0 ?
    C18A C19A C20A . . 119.3(2) ?
    C18A C19A H19A . . 120.4 ?
    C20A C19A H19A . . 120.4 ?
    C10B C11B H11A . . 109.5 ?
    C10B C11B H11B . . 109.5 ?
    H11A C11B H11B . . 109.5 ?
    C10B C11B H11C . . 109.5 ?
    H11A C11B H11C . . 109.5 ?
    H11B C11B H11C . . 109.5 ?
    C5A C6A C7A . . 111.7(2) ?
    C5A C6A H6A1 . . 109.3 ?
    C7A C6A H6A1 . . 109.3 ?
    C5A C6A H6A2 . . 109.3 ?
    C7A C6A H6A2 . . 109.3 ?
    H6A1 C6A H6A2 . . 107.9 ?
    C18B C19B C20B . . 118.9(3) ?
    C18B C19B H19B . . 120.5 ?
    C20B C19B H19B . . 120.5 ?
    C6B C7B C8B . . 112.2(2) ?
    C6B C7B H7B1 . . 109.2 ?
    C8B C7B H7B1 . . 109.2 ?
    C6B C7B H7B2 . . 109.2 ?
    C8B C7B H7B2 . . 109.2 ?
    H7B1 C7B H7B2 . . 107.9 ?
    C10A C13A H13D . . 109.5 ?
    C10A C13A H13E . . 109.5 ?
    H13D C13A H13E . . 109.5 ?
    C10A C13A H13F . . 109.5 ?
    H13D C13A H13F . . 109.5 ?
    H13E C13A H13F . . 109.5 ?
    C10A C11A H11D . . 109.5 ?
    C10A C11A H11E . . 109.5 ?
    H11D C11A H11E . . 109.5 ?
    C10A C11A H11F . . 109.5 ?
    H11D C11A H11F . . 109.5 ?
    H11E C11A H11F . . 109.5 ?
    C10A C12A H12D . . 109.5 ?
    C10A C12A H12E . . 109.5 ?
    H12D C12A H12E . . 109.5 ?
    C10A C12A H12F . . 109.5 ?
    H12D C12A H12F . . 109.5 ?
    H12E C12A H12F . . 109.5 ?
    C8A C7A C6A . . 110.8(2) ?
    C8A C7A H7A1 . . 109.5 ?
    C6A C7A H7A1 . . 109.5 ?
    C8A C7A H7A2 . . 109.5 ?
    C6A C7A H7A2 . . 109.5 ?
    H7A1 C7A H7A2 . . 108.1 ?
loop_
    _geom_torsion_atom_site_label_1
    _geom_torsion_atom_site_label_2
    _geom_torsion_atom_site_label_3
    _geom_torsion_atom_site_label_4
    _geom_torsion_site_symmetry_1
    _geom_torsion_site_symmetry_2
    _geom_torsion_site_symmetry_3
    _geom_torsion_site_symmetry_4
    _geom_torsion
    _geom_torsion_publ_flag
    C1B O1B C4B C3B . . . . -4.0(2) ?
    C1B O1B C4B C5B . . . . 114.7(2) ?
    C1B O1B C4B C9B . . . . -124.3(2) ?
    C14A O3A C3A C2A . . . . -90.0(3) ?
    C14A O3A C3A C4A . . . . 95.9(2) ?
    C1B C2B C3B O3B . . . . -171.9(2) ?
    C10B C2B C3B O3B . . . . 6.2(4) ?
    C1B C2B C3B C4B . . . . 0.5(3) ?
    C10B C2B C3B C4B . . . . 178.6(2) ?
    C14B O3B C3B C2B . . . . -95.3(3) ?
    C14B O3B C3B C4B . . . . 92.4(2) ?
    O1B C4B C3B C2B . . . . 2.1(3) ?
    C5B C4B C3B C2B . . . . -112.7(2) ?
    C9B C4B C3B C2B . . . . 118.2(2) ?
    O1B C4B C3B O3B . . . . 175.55(17) ?
    C5B C4B C3B O3B . . . . 60.8(3) ?
    C9B C4B C3B O3B . . . . -68.4(2) ?
    C3B O3B C14B O4B . . . . 13.1(3) ?
    C3B O3B C14B C15B . . . . -165.35(19) ?
    C1A O1A C4A C3A . . . . -0.4(2) ?
    C1A O1A C4A C9A . . . . -122.4(2) ?
    C1A O1A C4A C5A . . . . 117.6(2) ?
    C2A C3A C4A O1A . . . . 2.5(3) ?
    O3A C3A C4A O1A . . . . 177.49(18) ?
    C2A C3A C4A C9A . . . . 119.8(2) ?
    O3A C3A C4A C9A . . . . -65.3(2) ?
    C2A C3A C4A C5A . . . . -112.7(2) ?
    O3A C3A C4A C5A . . . . 62.3(3) ?
    O3A C3A C2A C1A . . . . -177.7(2) ?
    C4A C3A C2A C1A . . . . -3.4(3) ?
    O3A C3A C2A C10A . . . . 2.0(4) ?
    C4A C3A C2A C10A . . . . 176.3(2) ?
    C3B C2B C10B C12B . . . . 5.8(4) ?
    C1B C2B C10B C12B . . . . -176.4(2) ?
    C3B C2B C10B C13B . . . . 126.4(3) ?
    C1B C2B C10B C13B . . . . -55.8(3) ?
    C3B C2B C10B C11B . . . . -114.9(3) ?
    C1B C2B C10B C11B . . . . 62.9(3) ?
    O4B C14B C15B C20B . . . . -1.6(4) ?
    O3B C14B C15B C20B . . . . 176.7(2) ?
    O4B C14B C15B C16B . . . . 179.6(3) ?
    O3B C14B C15B C16B . . . . -2.1(3) ?
    C4A O1A C1A O2A . . . . 178.1(2) ?
    C4A O1A C1A C2A . . . . -1.6(2) ?
    C3A C2A C1A O2A . . . . -176.6(3) ?
    C10A C2A C1A O2A . . . . 3.7(4) ?
    C3A C2A C1A O1A . . . . 3.1(3) ?
    C10A C2A C1A O1A . . . . -176.7(2) ?
    C4B O1B C1B O2B . . . . -173.6(3) ?
    C4B O1B C1B C2B . . . . 4.7(3) ?
    C3B C2B C1B O2B . . . . 174.9(3) ?
    C10B C2B C1B O2B . . . . -3.5(4) ?
    C3B C2B C1B O1B . . . . -3.2(3) ?
    C10B C2B C1B O1B . . . . 178.4(2) ?
    O1A C4A C9A C8A . . . . -63.6(2) ?
    C3A C4A C9A C8A . . . . -176.67(19) ?
    C5A C4A C9A C8A . . . . 55.0(2) ?
    O1B C4B C5B C6B . . . . 64.8(3) ?
    C3B C4B C5B C6B . . . . 175.8(2) ?
    C9B C4B C5B C6B . . . . -53.9(3) ?
    C3A C2A C10A C12A . . . . -3.8(4) ?
    C1A C2A C10A C12A . . . . 175.9(2) ?
    C3A C2A C10A C13A . . . . 117.0(3) ?
    C1A C2A C10A C13A . . . . -63.3(3) ?
    C3A C2A C10A C11A . . . . -123.3(3) ?
    C1A C2A C10A C11A . . . . 56.4(3) ?
    C20A C15A C16A C17A . . . . 0.0(4) ?
    C14A C15A C16A C17A . . . . 178.7(2) ?
    C3A O3A C14A O4A . . . . 1.1(3) ?
    C3A O3A C14A C15A . . . . 179.84(19) ?
    C20A C15A C14A O4A . . . . -2.7(4) ?
    C16A C15A C14A O4A . . . . 178.7(3) ?
    C20A C15A C14A O3A . . . . 178.6(2) ?
    C16A C15A C14A O3A . . . . 0.0(3) ?
    C19A C18A C17A C16A . . . . -0.8(4) ?
    Cl1A C18A C17A C16A . . . . -179.5(2) ?
    C15A C16A C17A C18A . . . . 0.6(4) ?
    O1B C4B C9B C8B . . . . -64.4(2) ?
    C3B C4B C9B C8B . . . . -176.32(19) ?
    C5B C4B C9B C8B . . . . 53.9(3) ?
    C19B C18B C17B C16B . . . . 0.1(5) ?
    Cl1B C18B C17B C16B . . . . 179.4(2) ?
    O1A C4A C5A C6A . . . . 65.8(3) ?
    C3A C4A C5A C6A . . . . 176.8(2) ?
    C9A C4A C5A C6A . . . . -53.1(3) ?
    C16A C15A C20A C19A . . . . -0.5(4) ?
    C14A C15A C20A C19A . . . . -179.2(2) ?
    C4B C9B C8B C7B . . . . -53.9(3) ?
    C4A C9A C8A C7A . . . . -57.7(3) ?
    C18B C17B C16B C15B . . . . 0.6(4) ?
    C20B C15B C16B C17B . . . . -1.1(4) ?
    C14B C15B C16B C17B . . . . 177.7(2) ?
    C16B C15B C20B C19B . . . . 0.8(4) ?
    C14B C15B C20B C19B . . . . -178.0(3) ?
    C4B C5B C6B C7B . . . . 54.2(3) ?
    C17A C18A C19A C20A . . . . 0.3(4) ?
    Cl1A C18A C19A C20A . . . . 179.1(2) ?
    C15A C20A C19A C18A . . . . 0.3(4) ?
    C4A C5A C6A C7A . . . . 53.2(3) ?
    C17B C18B C19B C20B . . . . -0.3(5) ?
    Cl1B C18B C19B C20B . . . . -179.7(2) ?
    C15B C20B C19B C18B . . . . -0.1(4) ?
    C5B C6B C7B C8B . . . . -54.8(3) ?
    C9B C8B C7B C6B . . . . 54.8(4) ?
    C9A C8A C7A C6A . . . . 56.7(3) ?
    C5A C6A C7A C8A . . . . -54.6(3) ?
data_global
_journal_date_recd_electronic     2011-08-18
_journal_date_accepted     2011-08-23
_journal_name_full     'Acta Crystallographica, Section E'
_journal_year     2011
_journal_volume     67
_journal_issue     10
_journal_page_first     o2804
_journal_page_last     o2804
_journal_paper_category     QO
_journal_coeditor_code     SI2372
_publ_contact_author_name     'Jin-Hao Zhao'
_publ_contact_author_address     'Zhejiang University, Hangzhou, China'
_publ_contact_author_email     'jinhaozhao@zju.edu.cn'
_publ_contact_author_fax     '086 571 86430193'
_publ_contact_author_phone     '0571-86971902'
_publ_section_title
;
3-<i>tert</i>-Butyl-2-oxo-1-oxaspiro[4.5]dec-3-en-4-yl 4-chlorobenzoate
;
loop_
    _publ_author_name
    _publ_author_address
    'Zong-cheng Wang'
;
Department of Biology and Chemistry,
Hunan University of Science and Engineering,
Yongzhou Hunan 425100,
People's Republic of China
;
    'Jing-li Cheng'
;
Institute of Pesticide and Environmental Toxicology,
Zhejiang University,
Hangzhou 310029,
People's Republic of China
;
    'Jin-hao Zhao'
;
Institute of Pesticide and Environmental Toxicology,
Zhejiang University,
Hangzhou 310029,
People's Republic of China
;
    'Feng Yu'
;
Zhejiang Chemical Industry Research Institute,
No. 387 Tianmushan Road,
Hangzhou 310023,
People's Republic of China
;
