# Supplementary material for: 3-tert-Butyl-2-oxo-1-oxaspiro­[4.5]dec-3-en-4-yl 4-chloro­benzoate
Source: Acta Crystallogr Sect E Struct Rep Online. 2011 Sep 30;67(Pt 10):o2804. doi: 10.1107/S1600536811034684 (PMC3201220; doi:10.1107/S1600536811034684)
Supplement: Supplementary file 2 [file e-67-o2804-Isup2.hkl]

#
# h,k,l, Fc-squared, Fo-squared, sigma(Fo-squared) and status flag
#
data_I
_shelx_title ' ejdl in F d d 2'
_shelx_refln_list_code          4
_shelx_F_calc_maximum     1334.94
_exptl_crystal_F_000      6144.00
_reflns_d_resolution_high  0.7717
 
loop_
 _symmetry_equiv_pos_as_xyz
 'x, y, z'
 '-x, -y, z'
 '-x+1/4, y+1/4, z+1/4'
 'x+1/4, -y+1/4, z+1/4'
 'x, y+1/2, z+1/2'
 '-x, -y+1/2, z+1/2'
 '-x+1/4, y+3/4, z+3/4'
 'x+1/4, -y+3/4, z+3/4'
 'x+1/2, y, z+1/2'
 '-x+1/2, -y, z+1/2'
 '-x+3/4, y+1/4, z+3/4'
 'x+3/4, -y+1/4, z+3/4'
 'x+1/2, y+1/2, z'
 '-x+1/2, -y+1/2, z'
 '-x+3/4, y+3/4, z+1/4'
 'x+3/4, -y+3/4, z+1/4'
 
_cell_length_a    36.8220
_cell_length_b    15.9530
_cell_length_c    25.9330
_cell_angle_alpha  90.000
_cell_angle_beta   90.000
_cell_angle_gamma  90.000
 
_shelx_F_squared_multiplier     1.000
 
loop_
 _refln_index_h
 _refln_index_k
 _refln_index_l
 _refln_F_squared_calc
 _refln_F_squared_meas
 _refln_F_squared_sigma
 _refln_observed_status
   5   1 -33      165.30      -44.54    518.41 o
   7   1 -33        2.75        8.91    447.15 o
   3   3 -33     1179.39        0.00    612.83 o
   5   3 -33      832.43      -21.38    534.45 o
   8   0 -32      307.57      143.35    234.57 o
  12   0 -32     1086.21     1339.86    401.73 o
   2   2 -32       14.72        7.13    470.31 o
   4   2 -32      189.67       23.16    447.15 o
   6   2 -32       11.60        3.48    195.82 o
   8   2 -32     1445.94     1041.94    708.14 o
  10   2 -32      206.91      352.47    285.04 o
  12   2 -32      237.39      427.72    250.87 o
   0   4 -32     3912.42     5034.48    646.68 o
   2   4 -32      249.05       93.88    230.90 o
   4   4 -32     2346.90     2582.17   1546.33 o
   6   4 -32      255.04      162.01    242.85 o
   8   4 -32     1021.31      674.36    700.12 o
  10   4 -32      581.65      368.90    498.91 o
   2   6 -32        4.46       17.03    246.06 o
   4   6 -32       88.49        3.56    505.94 o
   3   1 -31      498.26      304.65    241.39 o
   5   1 -31      497.31      438.62    329.57 o
   7   1 -31      663.31      308.00    218.37 o
   9   1 -31       38.15       64.87    196.18 o
  11   1 -31      300.47      150.26    220.99 o
  13   1 -31      354.29      212.43    248.45 o
  15   1 -31       29.07      194.04    253.42 o
  17   1 -31       65.77      184.90    266.23 o
   1   3 -31      603.57      327.82    265.44 o
   3   3 -31      323.80      339.57    269.00 o
   5   3 -31      124.84      116.61    244.73 o
   7   3 -31      386.46      202.78    245.19 o
   9   3 -31      892.33      591.58    504.16 o
  11   3 -31       25.47     -140.74    286.82 o
  13   3 -31       81.82       99.77    228.53 o
  15   3 -31      185.96      246.63    264.20 o
   1   5 -31      291.59       -0.27    202.88 o
   3   5 -31      710.89      259.42    225.23 o
   5   5 -31     1079.92      625.39    534.45 o
   7   5 -31      168.95      273.16    310.71 o
   9   5 -31      419.85      193.09    366.53 o
  11   5 -31     1011.64      931.72    983.38 o
  13   5 -31      544.80      714.45    538.90 o
   1   7 -31      232.86      198.54    178.75 o
   3   7 -31      436.71      455.80    248.32 o
   5   7 -31      247.50      100.14    257.48 o
   7   7 -31      182.76      370.01    311.76 o
   2   0 -30      212.48      448.93    199.53 o
   6   0 -30      424.69      308.84    234.27 o
  10   0 -30     1395.05     1197.42    421.55 o
  14   0 -30      649.39      331.15    364.99 o
  18   0 -30      351.97     1337.90    625.30 o
   0   2 -30       99.71        9.65    212.29 o
   2   2 -30      621.77      190.91    271.89 o
   4   2 -30      196.83      135.12    255.96 o
   6   2 -30     2068.34     1751.34   1370.85 o
   8   2 -30      365.28      168.71    310.94 o
  10   2 -30      983.15      352.56    289.94 o
  12   2 -30      229.02      212.40    264.14 o
  14   2 -30      518.01     1005.90    254.50 o
  16   2 -30       36.80       94.26    224.76 o
  18   2 -30       56.36      129.43    211.28 o
  20   2 -30      309.44       54.50    344.22 o
   2   4 -30      483.85      473.08    229.91 o
   4   4 -30      420.78      382.13    399.05 o
   6   4 -30       61.74      116.50    286.93 o
   8   4 -30      192.60       30.34    231.57 o
  10   4 -30      180.69      137.58    259.81 o
  12   4 -30      225.59       48.34    280.09 o
  14   4 -30      360.92       12.47    372.33 o
  16   4 -30      752.46      290.47    311.54 o
  18   4 -30      455.58       -1.24    272.67 o
   0   6 -30     1449.94     2006.27    274.33 o
   2   6 -30       42.56      121.84    134.50 o
   4   6 -30      507.94      249.02    172.36 o
   6   6 -30      654.01      290.96    289.49 o
   8   6 -30      326.44      305.65    277.02 o
  10   6 -30      340.23      107.58    455.25 o
  12   6 -30      448.88       -7.39    302.95 o
  14   6 -30      545.90      -13.66    336.83 o
  16   6 -30       93.07        7.84    369.68 o
   2   8 -30       78.58      228.99    235.88 o
   4   8 -30       19.57       85.27    175.71 o
   6   8 -30      140.02       44.58    166.65 o
   8   8 -30      156.08      304.89    215.47 o
  10   8 -30        2.47       21.53    289.14 o
   1   1 -29      736.67      431.48    179.38 o
   3   1 -29      197.27      -11.98    175.27 o
   5   1 -29       58.73       65.30    159.26 o
   7   1 -29     3013.80     3202.00    295.86 o
   9   1 -29     1175.73     1320.02    269.50 o
  11   1 -29     1006.90     1130.10    201.35 o
  13   1 -29      517.61      614.09    189.63 o
  15   1 -29       17.98      275.65    181.39 o
  17   1 -29      226.23      340.82    217.06 o
  19   1 -29     1602.94     1555.85    363.25 o
  21   1 -29      100.26        6.67    236.17 o
  23   1 -29      601.21      319.58    250.76 o
   1   3 -29      191.94       72.59    118.31 o
   3   3 -29      351.31      264.47    139.95 o
   5   3 -29      158.97       95.59    122.44 o
   7   3 -29      393.74      229.68    276.33 o
   9   3 -29     1317.39     1696.29    513.07 o
  11   3 -29      966.40      574.49    308.41 o
  13   3 -29     1201.53     1324.81    499.71 o
  15   3 -29      680.40      469.66    251.77 o
  17   3 -29      151.95       13.36    239.27 o
  19   3 -29       23.45       31.01    259.80 o
  21   3 -29      264.32      193.28    261.86 o
   1   5 -29      607.32      409.98    228.34 o
   3   5 -29      885.12      586.33    278.22 o
   5   5 -29      986.42      554.84    221.52 o
   7   5 -29      732.63      355.06    189.06 o
   9   5 -29      192.91        0.76    278.43 o
  11   5 -29      169.45      107.19    260.24 o
  13   5 -29     1899.31     1681.51   1254.17 o
  15   5 -29      493.95       -3.08    391.14 o
  17   5 -29       37.91       33.29    294.04 o
  19   5 -29       59.85      176.91    244.72 o
  21   5 -29      344.05      346.33    272.83 o
   1   7 -29      236.37       73.63    156.91 o
   3   7 -29      274.81      170.19    228.84 o
   5   7 -29      655.06      378.32    199.79 o
   7   7 -29        4.44       26.56    169.97 o
   9   7 -29       35.03        7.33    174.84 o
  11   7 -29      537.99      -23.00    307.15 o
  13   7 -29      266.42       -4.69    335.98 o
  15   7 -29      497.37       21.96    320.96 o
  17   7 -29      155.19      -19.11    408.39 o
   1   9 -29      361.77      507.41    270.25 o
   3   9 -29     1615.89     1244.37    559.78 o
   5   9 -29      707.54      325.20    190.53 o
   7   9 -29      583.63      177.77    186.71 o
   9   9 -29      766.44      203.30    293.66 o
  11   9 -29      103.75        0.22    188.53 o
   0   0 -28      158.14      138.96    156.77 o
   4   0 -28      103.08       30.69    167.70 o
   8   0 -28       94.55      103.20    220.90 o
  12   0 -28     2734.04     2062.11    292.26 o
  16   0 -28     2457.79     3406.00    360.12 o
  20   0 -28     3204.63     3890.98    495.25 o
  24   0 -28     3353.44     3081.82   1993.48 o
   2   2 -28      379.93      209.63    185.01 o
   4   2 -28       68.56       99.83    123.23 o
   6   2 -28      553.12      576.27    186.22 o
   8   2 -28      150.95      232.11    196.01 o
  10   2 -28      126.88       27.41    187.17 o
  12   2 -28      595.70      411.86    225.90 o
  14   2 -28      174.78       26.62    237.70 o
  16   2 -28       20.56       -3.50    192.67 o
  18   2 -28       60.90       94.19    244.84 o
  20   2 -28      721.35      317.38    304.36 o
  22   2 -28       25.85      -75.77    228.73 o
  24   2 -28      837.65      563.80    330.89 o
   0   4 -28     1499.22     1312.10    799.00 o
   2   4 -28     1068.15      894.14    361.79 o
   4   4 -28      207.88      185.35    157.00 o
   6   4 -28     1552.02     1196.03    431.08 o
   8   4 -28      236.55      186.96    168.22 o
  10   4 -28     1503.13     1535.64    994.96 o
  12   4 -28      534.43       74.04    332.72 o
  14   4 -28      783.01      596.89    287.61 o
  16   4 -28     2534.61     3328.98    397.82 o
  18   4 -28      281.83      238.43    249.44 o
  20   4 -28     1931.82     2388.25    775.31 o
  22   4 -28      202.94      -54.65    278.26 o
  24   4 -28      440.00      362.38    407.48 o
   2   6 -28       58.36      133.66    148.66 o
   4   6 -28       52.78       43.25    149.45 o
   6   6 -28       46.36       21.08    160.25 o
   8   6 -28       14.16      113.91    169.01 o
  10   6 -28      188.22      113.32    160.61 o
  12   6 -28      301.64      298.98    334.75 o
  14   6 -28      315.63      -21.16    279.16 o
  16   6 -28       36.93       39.63    280.78 o
  18   6 -28      436.63        8.46    331.79 o
  20   6 -28      245.45       19.54    391.16 o
  22   6 -28      245.06        2.15    294.31 o
   0   8 -28      111.86       52.20    212.29 o
   2   8 -28      244.32      107.43    180.94 o
   4   8 -28      356.23      105.18    224.02 o
   6   8 -28      434.22      219.90    169.61 o
   8   8 -28      117.05        3.74    171.09 o
  10   8 -28      264.89        4.62    197.28 o
  12   8 -28      681.61      266.28    212.64 o
  14   8 -28      568.41       27.22    316.72 o
  16   8 -28      376.13      218.46    406.64 o
  18   8 -28       35.49     -217.79    350.02 o
   2  10 -28      180.73       51.33    249.55 o
   4  10 -28       17.97       -5.82    152.76 o
   6  10 -28      118.59       56.76    163.32 o
   8  10 -28       12.34      -33.31    197.49 o
  10  10 -28      120.85      174.64    211.81 o
  12  10 -28       30.62       45.14    168.48 o
   1   1 -27     1210.79     1204.23    533.26 o
   3   1 -27     6686.69     7162.01    280.18 o
   5   1 -27     1649.41     1452.65    241.29 o
   7   1 -27      314.72      261.43     94.90 o
   9   1 -27       33.01      110.70    183.96 o
  11   1 -27     2188.24     2564.77    258.28 o
  13   1 -27     1415.90     1543.45    223.75 o
  15   1 -27      170.37      208.95    236.93 o
  17   1 -27     1386.40     1397.31    221.07 o
  19   1 -27      441.32      216.69    204.60 o
  21   1 -27      148.02      234.12    193.50 o
  23   1 -27      141.82       53.34    238.07 o
  25   1 -27      446.86      177.09    256.62 o
  27   1 -27     1255.32      687.35    433.27 o
   1   3 -27     2288.52     2316.19    167.89 o
   3   3 -27     1480.28     1415.50    349.96 o
   5   3 -27     1097.85      909.34    294.59 o
   7   3 -27     1049.80     1085.51    480.50 o
   9   3 -27      932.27      617.40    221.39 o
  11   3 -27     1202.74     1196.66    438.07 o
  13   3 -27      162.31      178.58    209.27 o
  15   3 -27     1704.34     1803.77    299.00 o
  17   3 -27      563.23      905.57    324.67 o
  19   3 -27        0.03       63.12    214.23 o
  21   3 -27     1242.92     1229.28    583.23 o
  23   3 -27      713.93      502.38    320.42 o
  25   3 -27      232.74     -100.45    334.31 o
  27   3 -27      332.51      111.36    310.80 o
   1   5 -27      705.03      434.80    229.11 o
   3   5 -27     2791.97     2531.74    193.35 o
   5   5 -27      147.52       78.20    132.21 o
   7   5 -27      339.40      192.96    192.97 o
   9   5 -27     1317.18     1042.06    314.95 o
  11   5 -27      343.54      303.78    149.96 o
  13   5 -27       82.82     -137.60    298.25 o
  15   5 -27      163.47      -11.97    227.39 o
  17   5 -27      255.58      120.65    236.45 o
  19   5 -27      510.64      382.16    344.46 o
  21   5 -27      528.12       82.50    300.73 o
  23   5 -27      259.61      -56.05    255.23 o
  25   5 -27      174.92      151.04    285.15 o
   1   7 -27     1126.67     1227.72    484.70 o
   3   7 -27      368.11      212.87    221.07 o
   5   7 -27     2202.63     2495.28    200.55 o
   7   7 -27     2508.08     2219.06    451.53 o
   9   7 -27       80.33       58.61    200.08 o
  11   7 -27       50.12       84.89    153.74 o
  13   7 -27      344.84      214.88    222.21 o
  15   7 -27      136.59       30.47    174.27 o
  17   7 -27      363.57      163.90    311.15 o
  19   7 -27     1214.86      709.04    654.70 o
  21   7 -27      579.75      287.37    342.39 o
  23   7 -27      162.63       28.80    287.10 o
   1   9 -27      394.69      248.08    187.14 o
   3   9 -27        9.32      -28.09    178.03 o
   5   9 -27      274.03      119.99    165.59 o
   7   9 -27      828.29      200.04    216.76 o
   9   9 -27     1434.74      735.72    471.32 o
  11   9 -27      180.60      130.56    213.90 o
  13   9 -27      225.38      170.06    252.39 o
  15   9 -27       25.77       16.66    179.23 o
  17   9 -27      169.16      110.92    207.66 o
  19   9 -27      271.82      148.05    430.27 o
   1  11 -27       85.92        6.50    172.60 o
   3  11 -27      374.06      146.05    196.79 o
   5  11 -27      120.33      101.09    181.68 o
   7  11 -27       79.54       56.17    208.85 o
   9  11 -27      232.72      326.10    220.78 o
  11  11 -27       91.25       43.14    220.20 o
   2   0 -26     4994.27     5222.20    231.50 o
   6   0 -26     1996.40     2259.93    238.48 o
  10   0 -26     4427.74     4633.92   1207.85 o
  14   0 -26     1227.42     1222.48    349.64 o
  18   0 -26     2921.65     3281.11    355.03 o
  22   0 -26      174.21      179.45    275.88 o
  26   0 -26      217.16       70.22    375.55 o
  30   0 -26      803.67      857.95    654.70 o
   0   2 -26     3664.96     4109.45    317.29 o
   2   2 -26     1079.84      931.06    257.39 o
   4   2 -26     3720.83     3684.29    214.35 o
   6   2 -26       52.82      100.84    123.41 o
   8   2 -26      753.14      684.26    133.92 o
  10   2 -26     1756.94     1479.95    437.13 o
  12   2 -26      245.69      144.84    224.79 o
  14   2 -26     1984.61     2124.63    211.15 o
  16   2 -26      378.57      637.92    199.68 o
  18   2 -26       77.01      218.86    192.65 o
  20   2 -26        9.56      204.84    222.54 o
  22   2 -26      599.07      755.68    313.38 o
  24   2 -26      356.98      138.74    262.58 o
  26   2 -26     1810.49     1478.57    660.52 o
  28   2 -26      141.65      314.35    349.83 o
   2   4 -26     3139.85     3322.52    594.23 o
   4   4 -26      863.52      531.50    159.99 o
   6   4 -26     2781.33     3086.10    802.72 o
   8   4 -26      258.57      242.02    130.77 o
  10   4 -26     1747.11     1791.84    540.75 o
  12   4 -26      688.51      521.53    172.75 o
  14   4 -26     3076.69     2983.72    191.78 o
  16   4 -26      138.52       21.42    208.23 o
  18   4 -26      822.74      984.52    292.27 o
  20   4 -26      100.85      122.51    254.90 o
  22   4 -26       72.83      -91.84    222.07 o
  24   4 -26      151.91        4.62    233.59 o
  26   4 -26      353.46      136.92    253.82 o
  28   4 -26       30.92       29.85    259.17 o
   0   6 -26      174.96      -64.13    194.27 o
   2   6 -26      916.59      434.04    219.59 o
   4   6 -26     1353.73     1042.98    239.63 o
   6   6 -26      511.45      327.46    164.40 o
   8   6 -26      158.74      274.70    167.50 o
  10   6 -26      534.96      346.82    204.92 o
  12   6 -26      430.77      225.42    177.26 o
  14   6 -26     1261.58     1116.75    591.58 o
  16   6 -26      266.07      192.53    147.10 o
  18   6 -26      564.82      307.51    360.14 o
  20   6 -26      148.52      -94.47    206.00 o
  22   6 -26       71.85       12.79    228.97 o
  24   6 -26     1322.42       15.51    347.14 o
  26   6 -26      794.78       68.81    291.36 o
   2   8 -26      835.97      451.74    303.42 o
   4   8 -26      545.55      319.19    179.74 o
   6   8 -26     1155.74     1408.66    404.22 o
   8   8 -26       29.72      -49.24    174.89 o
  10   8 -26     2183.08     2331.04    236.85 o
  12   8 -26      110.77      127.50    221.82 o
  14   8 -26      617.27      497.45    199.60 o
  16   8 -26        0.58      115.03    166.57 o
  18   8 -26       52.86       82.90    261.60 o
  20   8 -26       41.01      -22.64    309.16 o
  22   8 -26      178.50      140.34    325.00 o
   0  10 -26      172.49      -16.56    211.92 o
   2  10 -26      247.82       83.87    186.29 o
   4  10 -26      449.47      179.35    195.38 o
   6  10 -26      542.19      114.91    184.29 o
   8  10 -26     1148.29       64.20    227.53 o
  10  10 -26      347.66      329.73    182.17 o
  12  10 -26       71.47       89.86    209.89 o
  14  10 -26      146.19      143.82    204.07 o
  16  10 -26      390.79      331.93    260.99 o
  18  10 -26      946.41      654.68    322.53 o
   2  12 -26      356.33       -5.33    211.58 o
   4  12 -26      222.61       -9.35    176.31 o
   6  12 -26      327.67      288.92    199.63 o
   8  12 -26       12.98      108.24    202.68 o
  10  12 -26      367.78      693.48    368.48 o
   1   1 -25       97.16      127.98     85.20 o
   3   1 -25     1447.16     1490.88    119.16 o
   5   1 -25     1218.76     1213.54    108.10 o
   7   1 -25     1444.05     1333.56     89.63 o
   9   1 -25     2639.06     2368.73    101.97 o
  11   1 -25     1303.44     1111.19    200.82 o
  13   1 -25     2238.41     2369.47    203.40 o
  15   1 -25      870.67      646.79    184.01 o
  17   1 -25     3521.43     3921.62    264.67 o
  19   1 -25     2306.51     2555.52    270.29 o
  21   1 -25      480.83      342.35    221.42 o
  23   1 -25      827.80      419.97    247.96 o
  25   1 -25      168.31      199.59    197.27 o
  27   1 -25     1985.41     2111.26    914.12 o
  29   1 -25      655.01      134.67    250.34 o
  31   1 -25      322.91       35.01    232.28 o
   1   3 -25     6080.05     6488.94    218.24 o
   3   3 -25     2874.05     3118.05    189.63 o
   5   3 -25     7248.94     6989.02    240.37 o
   7   3 -25      786.73     1110.65    262.79 o
   9   3 -25     2713.21     2821.01    153.12 o
  11   3 -25      653.85      500.67    134.86 o
  13   3 -25     2985.79     2959.91    173.98 o
  15   3 -25     2119.74     2035.12    137.89 o
  17   3 -25     1491.02     1436.76    257.54 o
  19   3 -25      687.34      738.62    314.76 o
  21   3 -25     1781.93      964.50    690.06 o
  23   3 -25      651.93      384.34    329.51 o
  25   3 -25      473.41       56.32    243.49 o
  27   3 -25      328.74       86.77    258.31 o
  29   3 -25      171.74       94.94    335.30 o
  31   3 -25      279.20       11.13    392.45 o
   1   5 -25     3230.89     3627.32    210.32 o
   3   5 -25     2440.32     2578.84    178.41 o
   5   5 -25     1016.37      694.27    191.31 o
   7   5 -25     1705.82     1351.30    273.32 o
   9   5 -25     1544.33     1307.20    475.23 o
  11   5 -25      396.28       95.81    200.57 o
  13   5 -25       44.78      138.14    114.07 o
  15   5 -25      562.49      562.77    173.43 o
  17   5 -25     1581.72     1833.66    158.89 o
  19   5 -25     1170.48      443.09    319.01 o
  21   5 -25     1247.77        2.15    304.87 o
  23   5 -25     1952.93     1249.50    761.86 o
  25   5 -25      344.34      197.44    258.06 o
  27   5 -25      932.57       71.86    270.91 o
  29   5 -25      996.76      -21.53    299.10 o
   1   7 -25      190.15      187.16    153.50 o
   3   7 -25      568.49      341.68    191.71 o
   5   7 -25       30.32      -10.57     97.96 o
   7   7 -25      129.26       88.21    175.57 o
   9   7 -25     1179.07      437.20    288.51 o
  11   7 -25       48.93       54.96    145.27 o
  13   7 -25      743.66      841.74    187.18 o
  15   7 -25      211.29       52.95    159.44 o
  17   7 -25      616.03      500.69    297.21 o
  19   7 -25     1148.97     1359.21    442.14 o
  21   7 -25       22.73       -4.05    277.71 o
  23   7 -25       36.91       34.19    364.73 o
  25   7 -25      118.14       -0.14    223.49 o
  27   7 -25       45.89       58.68    248.96 o
   1   9 -25      128.83      109.17    165.61 o
   3   9 -25       52.33       97.70    185.58 o
   5   9 -25      230.12       92.50    158.84 o
   7   9 -25       67.99       20.34    207.65 o
   9   9 -25      263.63      157.07    160.71 o
  11   9 -25      862.87      505.25    227.75 o
  13   9 -25      653.25      576.34    259.28 o
  15   9 -25      330.94      281.81    205.21 o
  17   9 -25        9.03       35.30    222.48 o
  19   9 -25      228.19      335.94    221.13 o
  21   9 -25     2475.05     3203.77    290.87 o
  23   9 -25     1858.85      622.82    862.24 o
   1  11 -25      418.18       83.00    208.71 o
   3  11 -25      300.26       94.30    179.01 o
   5  11 -25      462.07       96.74    200.56 o
   7  11 -25      136.51      116.46    173.27 o
   9  11 -25      238.51      171.87    187.87 o
  11  11 -25      534.82      230.56    194.07 o
  13  11 -25      612.02      225.50    234.99 o
  15  11 -25       39.49      175.06    263.17 o
  17  11 -25      323.35      254.92    240.12 o
  19  11 -25      202.00      264.19    264.26 o
   1  13 -25      161.23        8.95    166.39 o
   3  13 -25      127.59       40.53    208.14 o
   5  13 -25      229.06      233.85    210.37 o
   7  13 -25      241.27      424.78    261.73 o
   9  13 -25      123.56       -1.55    187.42 o
   0   0 -24    11882.12    12197.40    335.85 o
   4   0 -24     7339.42     7644.53    188.69 o
   8   0 -24     2763.31     3395.16    326.01 o
  12   0 -24      240.03      -16.81    195.76 o
  16   0 -24      993.20     1116.53    273.94 o
  20   0 -24     1184.95     1000.14    476.28 o
  24   0 -24      624.98       98.57    312.71 o
  28   0 -24      363.34      304.99    306.04 o
  32   0 -24     2464.86      -51.34    485.44 o
   2   2 -24      814.99      604.67    146.02 o
   4   2 -24     3370.36     3631.09    172.89 o
   6   2 -24     1279.47     1273.40    154.79 o
   8   2 -24     2510.75     2784.21    160.96 o
  10   2 -24      634.09      549.20    108.12 o
  12   2 -24     1886.95     1690.19    158.77 o
  14   2 -24     1550.77     1839.45    208.17 o
  16   2 -24      992.79     1140.88    213.17 o
  18   2 -24      686.57      803.75    197.88 o
  20   2 -24     2125.26     2508.71    274.80 o
  22   2 -24      206.91      159.21    183.41 o
  24   2 -24     1315.90      350.45    295.05 o
  26   2 -24       92.74       93.60    187.71 o
  28   2 -24      604.44       15.29    254.33 o
  30   2 -24      245.95      -61.02    275.21 o
  32   2 -24      589.81       66.81    371.45 o
   0   4 -24     2936.54     2791.37    436.46 o
   2   4 -24     2059.73     2107.13    185.87 o
   4   4 -24     5304.85     5877.78    241.47 o
   6   4 -24     2448.83     2228.57    154.36 o
   8   4 -24     4885.02     5406.45    297.84 o
  10   4 -24      223.07      161.32    109.69 o
  12   4 -24        0.77      -55.00    125.72 o
  14   4 -24       19.09       54.27    101.19 o
  16   4 -24     1078.10     1100.29    165.03 o
  18   4 -24      125.79      117.56    101.57 o
  20   4 -24      880.04      559.00    274.42 o
  22   4 -24      195.79       23.99    237.22 o
  24   4 -24      466.85      -38.79    257.99 o
  26   4 -24      144.50      119.00    250.09 o
  28   4 -24     2002.75     1828.31   1451.02 o
  30   4 -24      832.21        5.14    244.85 o
  32   4 -24      518.71      165.68    384.80 o
   2   6 -24     1135.70      994.29    157.91 o
   4   6 -24      409.74      423.82    163.34 o
   6   6 -24      939.79      786.19    163.89 o
   8   6 -24      462.16      315.03    159.44 o
  10   6 -24     2415.52     2731.36    243.15 o
  12   6 -24     1404.62     1361.28    221.59 o
  14   6 -24      204.17      238.74    144.54 o
  16   6 -24     1125.25      938.78    362.07 o
  18   6 -24     1380.20     1413.68    341.22 o
  20   6 -24      376.31      231.62    182.98 o
  22   6 -24      284.13      108.62    142.87 o
  24   6 -24      584.52       85.43    240.16 o
  26   6 -24       68.52      -61.49    217.56 o
  28   6 -24      120.99       80.14    247.73 o
  30   6 -24       83.23      -76.55    261.52 o
   0   8 -24     1125.25     1170.63    252.63 o
   2   8 -24     2220.09     2482.05    222.42 o
   4   8 -24     3090.44     3382.50    207.23 o
   6   8 -24     2141.76     1806.55    406.02 o
   8   8 -24      153.08      155.74    143.81 o
  10   8 -24      475.67      416.02    154.62 o
  12   8 -24      553.22      596.40    185.35 o
  14   8 -24      768.96      638.22    232.52 o
  16   8 -24      100.70      248.19    241.20 o
  18   8 -24      295.32      168.31    190.02 o
  20   8 -24     1013.50      352.46    263.32 o
  22   8 -24       52.68       32.63    176.26 o
  24   8 -24      746.84      591.96    279.48 o
  26   8 -24      769.57      855.58    702.80 o
   2  10 -24      242.74      185.50    167.76 o
   4  10 -24       84.08      102.64    165.87 o
   6  10 -24      172.58      -27.85    190.73 o
   8  10 -24      200.71      219.19    183.11 o
  10  10 -24      312.77      339.71    195.94 o
  12  10 -24      700.19      799.89    322.06 o
  14  10 -24      166.01      144.41    195.47 o
  16  10 -24      446.46      228.96    221.43 o
  18  10 -24      563.05      498.96    324.05 o
  20  10 -24      190.26      341.35    245.94 o
  22  10 -24       12.98        8.04    207.16 o
  24  10 -24       94.22      150.65    229.91 o
   0  12 -24      785.88      100.41    333.36 o
   2  12 -24       99.32       11.11    150.66 o
   4  12 -24      664.79      194.74    256.18 o
   6  12 -24      148.74       93.04    190.51 o
   8  12 -24      232.83       89.31    211.42 o
  10  12 -24      289.96       57.82    182.79 o
  12  12 -24       31.53      -25.20    218.43 o
  14  12 -24        7.45      -61.02    223.56 o
  16  12 -24      234.40       88.76    332.41 o
  18  12 -24       78.16      429.01    268.83 o
   2  14 -24       47.21      169.51    185.69 o
   4  14 -24       90.15       82.21    204.35 o
   6  14 -24      340.10      287.16    213.47 o
   8  14 -24       45.62       58.83    211.95 o
   1   1 -23     2719.08     2684.67     98.40 o
   3   1 -23      841.18      800.95     92.25 o
   5   1 -23     2602.51     2523.26    115.50 o
   7   1 -23     1065.66      975.60    117.11 o
   9   1 -23    18999.93    18705.61    317.46 o
  11   1 -23     3785.92     4096.20    228.58 o
  13   1 -23      203.66      144.83    145.17 o
  15   1 -23      105.41      251.60    167.58 o
  17   1 -23     4411.78     4477.77    236.90 o
  19   1 -23     1992.22     2103.67    274.36 o
  21   1 -23     1172.73     1378.63    259.99 o
  23   1 -23     1132.83     1180.52    257.06 o
  25   1 -23      468.32      334.36    227.82 o
  27   1 -23     1189.40      459.31    353.47 o
  29   1 -23      211.38       45.78    222.26 o
  31   1 -23     1485.18       67.50    248.71 o
  33   1 -23       73.27      -19.85    256.72 o
   1   3 -23    18661.90    19457.02    346.31 o
   3   3 -23      825.67      676.51    137.75 o
   5   3 -23     1346.74     1052.09    188.20 o
   7   3 -23    12125.77    12106.39    277.47 o
   9   3 -23     5539.86     5471.21    188.26 o
  11   3 -23     1938.41     2079.05    202.88 o
  13   3 -23     2165.33     2190.10    216.18 o
  15   3 -23      261.29      252.69     85.18 o
  17   3 -23     1040.82      936.93    228.56 o
  19   3 -23     1333.22     1125.91    168.88 o
  21   3 -23     1602.21     1638.39    105.99 o
  23   3 -23      582.89      138.61    363.42 o
  25   3 -23      436.74       82.42    258.89 o
  27   3 -23     1030.01        4.89    240.26 o
  29   3 -23      341.86      -11.51    218.28 o
  31   3 -23      294.12      132.71    247.87 o
  33   3 -23      472.08       89.65    279.90 o
   1   5 -23     4639.84     4754.17    233.16 o
   3   5 -23     4511.38     4524.65    209.49 o
   5   5 -23     4000.38     4244.06    243.79 o
   7   5 -23      434.71      683.43    137.03 o
   9   5 -23      356.00      315.42    198.83 o
  11   5 -23     5192.39     5228.75    220.37 o
  13   5 -23     2244.82     2460.92    239.14 o
  15   5 -23     2157.77     1947.82    157.47 o
  17   5 -23      987.41     1239.90    153.59 o
  19   5 -23     1369.15     1776.70    412.03 o
  21   5 -23     1754.12     2277.76    432.47 o
  23   5 -23      596.06      185.33    140.86 o
  25   5 -23      351.11      -51.23    251.55 o
  27   5 -23      486.81       47.49    308.93 o
  29   5 -23      142.30      -22.50    300.45 o
  31   5 -23      372.86      -95.62    291.33 o
   1   7 -23     1134.98     1028.98    197.25 o
   3   7 -23      922.94      835.43    175.93 o
   5   7 -23     5391.57     4816.82    231.23 o
   7   7 -23      936.93     1011.83    222.53 o
   9   7 -23      161.82      108.00    131.74 o
  11   7 -23        0.94      -32.33    174.56 o
  13   7 -23     1064.92     1037.18    304.51 o
  15   7 -23      587.85      702.66    248.61 o
  17   7 -23       56.37       24.26    154.50 o
  19   7 -23      399.64      412.78    234.48 o
  21   7 -23      325.79      181.34    166.62 o
  23   7 -23      804.56      350.21    209.07 o
  25   7 -23     1476.19     1571.58    578.04 o
  27   7 -23      217.10       22.69    236.56 o
  29   7 -23      137.14      -29.67    220.98 o
   1   9 -23     1616.35     2003.15    204.76 o
   3   9 -23      331.67      423.60    196.74 o
   5   9 -23      355.21      238.68    169.22 o
   7   9 -23      904.59     1026.48    191.87 o
   9   9 -23      385.45      252.07    169.87 o
  11   9 -23     1094.24      724.49    189.35 o
  13   9 -23      875.08      698.44    261.16 o
  15   9 -23     3777.60     4454.41    310.47 o
  17   9 -23      390.46      411.49    213.05 o
  19   9 -23      511.73      382.74    232.18 o
  21   9 -23      167.11      130.51    237.46 o
  23   9 -23      313.11      377.53    229.67 o
  25   9 -23       97.79      139.39    263.41 o
  27   9 -23      457.25      430.31    240.54 o
   1  11 -23      235.05      248.28    186.67 o
   3  11 -23      395.10       74.95    187.75 o
   5  11 -23     1324.93      928.40    439.70 o
   7  11 -23      373.71      155.26    210.24 o
   9  11 -23      829.28      647.35    285.68 o
  11  11 -23      181.20      213.37    167.50 o
  13  11 -23      228.50       98.14    257.69 o
  15  11 -23      104.38       87.34    208.92 o
  17  11 -23       38.15       34.20    203.08 o
  19  11 -23      359.08      306.51    288.30 o
  21  11 -23      194.37      154.20    243.06 o
  23  11 -23      489.65      276.70    320.99 o
   1  13 -23      503.81       16.19    202.81 o
   3  13 -23      186.00      146.92    193.82 o
   5  13 -23      122.98      102.81    190.15 o
   7  13 -23      438.10      119.06    187.46 o
   9  13 -23      253.13      139.23    189.26 o
  11  13 -23      304.97      102.95    217.38 o
  13  13 -23        0.75       -6.55    245.02 o
  15  13 -23      805.33      270.48    307.86 o
  17  13 -23       82.70      371.11    259.21 o
   1  15 -23       87.18       46.57    196.97 o
   3  15 -23      204.44       59.88    230.02 o
   2   0 -22     6082.99     6063.52    214.41 o
   6   0 -22    36411.95    36070.00    898.53 o
  10   0 -22     8045.24     7999.56    394.24 o
  14   0 -22     4244.76     4205.30    471.20 o
  18   0 -22      346.97      217.61    239.18 o
  22   0 -22     2847.10     3159.44    343.06 o
  26   0 -22     2056.56     2486.80    369.71 o
  30   0 -22     2973.32     3817.48    428.89 o
  34   0 -22      593.61       17.81    676.96 o
   0   2 -22     2005.01     2076.45    191.58 o
   2   2 -22       88.41      114.63    109.61 o
   4   2 -22       66.26       89.94     77.56 o
   6   2 -22     3819.43     3530.69    143.79 o
   8   2 -22     1578.00     1726.34    131.46 o
  10   2 -22     7766.55     7779.76    209.50 o
  12   2 -22     3687.26     3623.46    137.36 o
  14   2 -22     2432.87     2081.50    118.22 o
  16   2 -22     1383.12     1113.52     76.60 o
  18   2 -22      832.21      863.11    189.69 o
  20   2 -22      117.05      270.10    232.71 o
  22   2 -22      845.10      905.57    234.08 o
  24   2 -22      128.04      102.02    208.34 o
  26   2 -22      686.84      -11.74    213.17 o
  28   2 -22      629.21       45.51    206.30 o
  30   2 -22      201.52      -42.84    219.28 o
  32   2 -22      449.52       93.90    264.96 o
  34   2 -22     1017.33       -5.30    282.71 o
   2   4 -22     1048.51     1162.76    149.27 o
   4   4 -22     6775.27     6801.52    209.65 o
   6   4 -22     4090.38     3982.86    188.61 o
   8   4 -22      299.63      474.02    123.60 o
  10   4 -22    10166.00     9847.16    281.15 o
  12   4 -22       54.56      145.55    104.35 o
  14   4 -22     1863.21     2024.58    149.47 o
  16   4 -22      824.35      933.83    181.81 o
  18   4 -22      672.74      762.47    170.22 o
  20   4 -22      770.92      822.33    156.85 o
  22   4 -22     4044.14     3783.21    157.79 o
  24   4 -22      262.19      139.08    119.75 o
  26   4 -22      939.58       87.72    234.24 o
  28   4 -22      579.02       26.67    367.81 o
  30   4 -22     1222.69     1266.08    974.46 o
  32   4 -22       69.44       62.24    251.58 o
  34   4 -22     1120.95      118.04    345.55 o
   0   6 -22     3072.72     2630.17    309.85 o
   2   6 -22      113.34      182.05    134.72 o
   4   6 -22     2795.45     2660.35    242.79 o
   6   6 -22     1588.23     1436.43    171.35 o
   8   6 -22     4282.22     5251.12    204.06 o
  10   6 -22     3043.96     3680.49    257.54 o
  12   6 -22      723.29      613.19    174.62 o
  14   6 -22     2799.25     3067.71    252.63 o
  16   6 -22      229.62      212.64    140.69 o
  18   6 -22      428.23      368.44    147.31 o
  20   6 -22      111.20      152.36    174.74 o
  22   6 -22      627.27      277.35    171.22 o
  24   6 -22      220.89      127.32    123.39 o
  26   6 -22      329.15      137.90    116.82 o
  28   6 -22      512.25       93.44    250.69 o
  30   6 -22      479.40       46.39    260.92 o
  32   6 -22      239.77       44.46    234.09 o
   2   8 -22     2114.14     1882.35    180.19 o
   4   8 -22     2139.17     2350.80    199.73 o
   6   8 -22      397.63      450.94    168.72 o
   8   8 -22      974.38      822.99    174.40 o
  10   8 -22      390.19      227.13    170.09 o
  12   8 -22     2090.25     2328.16    229.63 o
  14   8 -22     2086.02     2245.09    363.86 o
  16   8 -22     2599.96     2821.18    241.67 o
  18   8 -22     1105.24      732.96    290.96 o
  20   8 -22     1010.37      737.42    290.18 o
  22   8 -22      259.09      187.89    230.82 o
  24   8 -22       24.90      132.06    171.78 o
  26   8 -22     1061.20      971.37    624.08 o
  28   8 -22       79.47       48.37    152.65 o
  30   8 -22      677.16      187.18    232.49 o
   0  10 -22     7423.29     6965.97    479.22 o
   2  10 -22      521.25      328.10    199.74 o
   4  10 -22      651.75      859.40    200.76 o
   6  10 -22       97.10      152.68    158.08 o
   8  10 -22      615.55      716.59    196.62 o
  10  10 -22       56.67      125.71    146.42 o
  12  10 -22       97.31       66.99    168.12 o
  14  10 -22     1747.09     1365.29    493.12 o
  16  10 -22      182.92      165.63    204.24 o
  18  10 -22       89.94      -60.05    195.21 o
  20  10 -22       62.59      -22.03    233.90 o
  22  10 -22       47.12       59.69    293.73 o
  24  10 -22      454.70      385.36    239.88 o
  26  10 -22      373.09      383.28    251.16 o
   2  12 -22      349.18      207.82    202.56 o
   4  12 -22       71.00       59.10    148.86 o
   6  12 -22     1035.41      457.96    235.02 o
   8  12 -22      584.60      203.09    208.09 o
  10  12 -22      655.70      520.84    268.71 o
  12  12 -22       70.26      275.31    163.70 o
  14  12 -22      581.54      478.64    247.70 o
  16  12 -22      565.37      395.58    328.19 o
  18  12 -22      457.84      335.90    276.45 o
  20  12 -22       46.93      174.38    261.42 o
  22  12 -22      139.25      230.27    324.48 o
   0  14 -22      549.19       14.00    347.21 o
   2  14 -22      435.56       94.46    197.61 o
   4  14 -22     1197.17      889.92    486.52 o
   6  14 -22       41.65      -59.34    221.57 o
   8  14 -22       34.94       75.85    192.12 o
  10  14 -22       19.58      144.28    142.04 o
  12  14 -22      244.71      197.24    189.45 o
  14  14 -22       26.65      -34.43    244.98 o
   1   1 -21     7522.57     7779.27    131.28 o
   3   1 -21     1794.36     1745.09     83.89 o
   5   1 -21     7114.78     7061.52    234.06 o
   7   1 -21    43041.61    41536.52    472.28 o
   9   1 -21     8497.50     8905.92    180.42 o
  11   1 -21     2281.62     2143.40    128.83 o
  13   1 -21      302.99      477.93    170.29 o
  15   1 -21    10135.81    10544.18    339.94 o
  17   1 -21     4051.16     4292.23    297.51 o
  19   1 -21     1054.67     1024.04    192.36 o
  21   1 -21      744.02      697.07    190.43 o
  23   1 -21      184.19      376.42    206.76 o
  25   1 -21      757.07      569.30    222.15 o
  27   1 -21      466.56       45.67    246.50 o
  29   1 -21      874.46      272.60    242.07 o
  31   1 -21       56.96       46.54    200.64 o
  33   1 -21      894.20        0.05    349.18 o
  35   1 -21      160.35        4.50    319.85 o
  37   1 -21      103.94       -3.56    502.38 o
   1   3 -21      873.31      906.30    154.75 o
   3   3 -21     4956.03     5316.37    194.95 o
   5   3 -21     6344.56     6743.40    209.45 o
   7   3 -21    10817.56    10840.87    235.92 o
   9   3 -21     4696.20     5301.25    333.25 o
  11   3 -21     2940.08     2902.12    144.90 o
  13   3 -21      550.07      479.77    110.93 o
  15   3 -21     4138.51     4603.14    200.57 o
  17   3 -21     2986.97     3261.91    256.11 o
  19   3 -21      580.95      523.85    108.73 o
  21   3 -21     1269.78     1064.42    137.97 o
  23   3 -21      563.86      776.84    128.48 o
  25   3 -21      202.89      102.14     82.55 o
  27   3 -21      638.02       56.52    249.19 o
  29   3 -21      443.09       32.44    266.61 o
  31   3 -21     1296.28      117.61    304.38 o
  33   3 -21      924.54       41.62    219.32 o
  35   3 -21      853.93      -77.46    282.73 o
   1   5 -21     6905.15     6954.64    250.38 o
   3   5 -21    10069.35     9978.04    265.42 o
   5   5 -21     7559.94     7647.97    222.30 o
   7   5 -21     3091.12     3145.84    194.31 o
   9   5 -21     2559.72     2704.40    189.48 o
  11   5 -21    12897.52    12873.00    348.55 o
  13   5 -21      740.46      876.86    171.79 o
  15   5 -21     1586.69     1837.06    272.56 o
  17   5 -21     1079.46      843.17    141.77 o
  19   5 -21      570.21      420.08    181.23 o
  21   5 -21     1959.91     1782.73    374.39 o
  23   5 -21      928.41     1043.78    268.66 o
  25   5 -21      196.57      223.67    107.99 o
  27   5 -21      114.64       83.77    108.09 o
  29   5 -21      227.45      169.61    128.62 o
  31   5 -21      246.20       36.23    217.69 o
  33   5 -21      392.04      174.01    256.22 o
  35   5 -21      480.07      231.94    294.59 o
   1   7 -21     1927.90     1955.51    200.15 o
   3   7 -21     4231.64     4172.28    380.30 o
   5   7 -21     4953.58     5225.01    212.28 o
   7   7 -21     4111.52     4062.19    202.11 o
   9   7 -21     9233.26     8930.98    256.24 o
  11   7 -21     4565.52     4404.62    270.18 o
  13   7 -21      522.78      695.04    278.72 o
  15   7 -21     1281.70     1390.60    279.41 o
  17   7 -21     1530.53     1775.74    291.81 o
  19   7 -21      299.29      198.74    156.29 o
  21   7 -21     1322.82     1522.69    384.16 o
  23   7 -21      216.65      315.12    169.19 o
  25   7 -21      121.03      166.53    151.31 o
  27   7 -21       47.90      -25.93    113.69 o
  29   7 -21      422.75       97.55    166.29 o
  31   7 -21      315.75      242.26    148.06 o
  33   7 -21      525.14      290.85    265.03 o
   1   9 -21     3990.93     3930.78    234.89 o
   3   9 -21     2037.41     2311.08    210.23 o
   5   9 -21     2965.60     3339.35    246.32 o
   7   9 -21     2060.12     2524.72    234.77 o
   9   9 -21      584.59      706.47    162.28 o
  11   9 -21     3541.22     3769.92    230.99 o
  13   9 -21      742.92      599.60    210.68 o
  15   9 -21       44.82      -84.99    201.99 o
  17   9 -21      652.21      500.71    257.93 o
  19   9 -21     2572.46     1983.46    775.40 o
  21   9 -21      240.19      201.30    219.49 o
  23   9 -21      484.36      278.84    225.73 o
  25   9 -21      453.24      414.48    229.03 o
  27   9 -21        5.52       76.29    203.15 o
  29   9 -21       52.11      122.45    197.18 o
   1  11 -21      347.13      316.98    180.88 o
   3  11 -21     1182.52     1249.39    224.49 o
   5  11 -21      850.10     1004.12    196.40 o
   7  11 -21      333.87      229.30    162.67 o
   9  11 -21      413.36      381.20    162.66 o
  11  11 -21      855.91      505.00    186.90 o
  13  11 -21       57.98      -22.81    194.80 o
  15  11 -21      148.63       82.55    244.62 o
  17  11 -21      318.89      219.48    228.12 o
  19  11 -21       36.29       48.87    250.58 o
  21  11 -21      281.07      150.69    239.34 o
  23  11 -21       94.89       61.74    218.60 o
  25  11 -21      172.58      353.10    306.54 o
  27  11 -21      108.94      202.51    270.42 o
   1  13 -21     1532.50      682.96    347.13 o
   3  13 -21      602.03      188.83    179.33 o
   5  13 -21     1880.16     2467.97    221.72 o
   7  13 -21      270.26      147.66    185.15 o
   9  13 -21       97.75      181.30    236.03 o
  11  13 -21      512.49       77.87    206.09 o
  13  13 -21      177.03      135.07    178.64 o
  15  13 -21       33.54      105.35    241.90 o
  17  13 -21      231.95      309.27    258.51 o
  19  13 -21      680.51      469.96    332.37 o
  21  13 -21       17.42      -43.66    269.05 o
   1  15 -21      485.90      133.26    237.49 o
   3  15 -21      251.13      117.05    183.49 o
   5  15 -21      228.04      173.42    188.79 o
   7  15 -21       59.18       14.01    227.89 o
   9  15 -21      482.00      158.04    246.76 o
  11  15 -21      109.57       40.81    231.68 o
  13  15 -21      324.63       45.85    320.62 o
   0   0 -20    12497.33    12184.81    826.61 o
   4   0 -20     4407.02     4577.57    349.16 o
   8   0 -20     9184.04     9504.40    176.49 o
  12   0 -20      411.01      415.43    225.18 o
  16   0 -20    11297.34    10887.75    476.81 o
  20   0 -20     8686.21     7912.31    396.42 o
  24   0 -20     7866.02     8938.91    444.48 o
  28   0 -20      977.46       24.32    367.46 o
  32   0 -20      694.85      361.81    341.15 o
  36   0 -20      752.86       -3.56    423.99 o
   2   2 -20    12005.46    11546.55    227.58 o
   4   2 -20    14960.58    14385.70    214.90 o
   6   2 -20    14680.62    14073.63    236.97 o
   8   2 -20     3654.00     3482.77    132.78 o
  10   2 -20     9103.48     9035.57    214.16 o
  12   2 -20      420.70      129.18     95.01 o
  14   2 -20     2775.23     2901.45    135.69 o
  16   2 -20     5346.96     5426.62    149.78 o
  18   2 -20     1337.21     1071.50    103.05 o
  20   2 -20     3564.88     3520.50    114.08 o
  22   2 -20       55.56      118.23     49.05 o
  24   2 -20     3019.57     2948.79    136.10 o
  26   2 -20      517.89      368.36     74.49 o
  28   2 -20     4077.82     3977.35    152.97 o
  30   2 -20      119.35       34.81    225.58 o
  32   2 -20     1206.11      411.03    324.46 o
  34   2 -20      174.18       -1.78    429.34 o
  36   2 -20      513.05        3.56    739.32 o
   0   4 -20    11702.65    12160.78    396.12 o
   2   4 -20    14102.80    13614.95    288.31 o
   4   4 -20     1234.62     1089.09    140.91 o
   6   4 -20      916.67      781.69    188.98 o
   8   4 -20     1765.12     2144.02    176.81 o
  10   4 -20       77.90       96.23    103.18 o
  12   4 -20      880.43      788.65    125.43 o
  14   4 -20     7986.80     7871.91    252.31 o
  16   4 -20     2810.31     2551.29    201.17 o
  18   4 -20     2499.75     2110.19    200.57 o
  20   4 -20     8139.98     8223.68    231.76 o
  22   4 -20     4259.77     4077.01    163.21 o
  24   4 -20     2373.82     2374.94    191.54 o
  26   4 -20      662.08      445.63    126.28 o
  28   4 -20      981.72     -113.52    209.29 o
  30   4 -20      346.70      126.09    148.05 o
  32   4 -20      227.43       30.28    198.83 o
  34   4 -20      142.05       26.45    211.54 o
  36   4 -20       39.24       70.65    291.55 o
   2   6 -20     9353.20     9048.60    242.19 o
   4   6 -20      423.74      374.15    138.85 o
   6   6 -20      123.98      251.10    139.00 o
   8   6 -20     4829.94     5064.91    242.48 o
  10   6 -20     5549.00     5212.90    203.36 o
  12   6 -20     1205.04     1063.86    219.77 o
  14   6 -20     1339.37     1002.52    160.33 o
  16   6 -20     1366.52     1311.29    175.45 o
  18   6 -20     2802.77     2515.29    216.77 o
  20   6 -20      118.49      288.50    156.56 o
  22   6 -20      530.99      396.62    198.63 o
  24   6 -20     4131.70     4417.14    220.35 o
  26   6 -20     1164.18     1048.59    359.79 o
  28   6 -20     1154.15      909.94    233.06 o
  30   6 -20      310.45      208.35    160.65 o
  32   6 -20      689.36      382.49    150.66 o
  34   6 -20      147.44      -10.57    240.62 o
   0   8 -20      647.17      934.25    272.87 o
   2   8 -20     2287.81     2373.51    210.59 o
   4   8 -20      220.51      124.88    139.98 o
   6   8 -20      148.55      -19.50    134.23 o
   8   8 -20     1615.60     1846.05    181.48 o
  10   8 -20     3038.06     2964.03    212.40 o
  12   8 -20      675.10      401.64    206.86 o
  14   8 -20      834.56      773.83    195.62 o
  16   8 -20     3329.06     3805.32    299.56 o
  18   8 -20     2562.49     2340.81    242.00 o
  20   8 -20     1362.78     1296.94    353.13 o
  22   8 -20      562.01      526.40    207.85 o
  24   8 -20     1198.20     1052.65    577.01 o
  26   8 -20       63.95      111.18    185.35 o
  28   8 -20      397.79      321.20    149.90 o
  30   8 -20      100.43      274.35    158.49 o
  32   8 -20      150.19       54.55    171.67 o
   2  10 -20     1771.10     1848.92    191.15 o
   4  10 -20      279.44      215.79    191.48 o
   6  10 -20      960.83     1033.02    200.03 o
   8  10 -20     1321.06     1178.79    196.78 o
  10  10 -20      844.39      789.69    170.95 o
  12  10 -20     1970.23     2411.65    220.82 o
  14  10 -20     1540.60     1360.09    246.46 o
  16  10 -20       57.01      -78.27    206.15 o
  18  10 -20     1499.71     1771.79    566.26 o
  20  10 -20       34.74      138.51    196.32 o
  22  10 -20      870.67      727.61    316.42 o
  24  10 -20      600.00      695.84    297.62 o
  26  10 -20      263.19      335.94    285.46 o
  28  10 -20      250.45      353.60    275.16 o
  30  10 -20      103.97      205.79    193.14 o
   0  12 -20     1885.00     1448.42    282.94 o
   2  12 -20      100.22      144.93    167.85 o
   4  12 -20      340.17      497.07    167.44 o
   6  12 -20     1034.68      990.93    252.13 o
   8  12 -20      873.02      596.26    288.25 o
  10  12 -20      469.14      209.00    168.21 o
  12  12 -20      886.78      735.63    228.85 o
  14  12 -20      165.65      209.90    222.94 o
  16  12 -20      201.97      114.78    278.23 o
  18  12 -20     1161.88     1043.17    358.36 o
  20  12 -20      172.12      132.03    267.24 o
  22  12 -20      211.95      173.74    319.00 o
  24  12 -20      390.13      233.61    253.09 o
  26  12 -20       42.09      222.70    281.83 o
   2  14 -20      386.42      339.11    194.12 o
   4  14 -20      769.17      273.74    205.79 o
   6  14 -20       77.04      -16.48    155.92 o
   8  14 -20       80.71        5.09    166.05 o
  10  14 -20      412.58      102.65    180.14 o
  12  14 -20       38.26       24.25    166.60 o
  14  14 -20      303.07       92.27    260.80 o
  16  14 -20       67.76      -58.84    262.96 o
  18  14 -20      486.73      359.38    385.61 o
  20  14 -20        1.35      -10.15    244.28 o
   0  16 -20       40.60      258.21    273.46 o
   2  16 -20      367.23      290.51    195.88 o
   4  16 -20       61.58       31.35    160.30 o
   6  16 -20      360.28       95.04    181.53 o
   8  16 -20       75.72      -24.89    178.73 o
  10  16 -20      289.19       95.14    427.78 o
   1   1 -19    11564.05    11652.21    156.11 o
   3   1 -19    39691.33    38397.45    331.71 o
   5   1 -19    14951.94    14981.80    310.39 o
   7   1 -19     2221.32     2455.39    110.68 o
   9   1 -19     1789.76     1863.64    108.07 o
  11   1 -19    22362.63    22273.48    279.30 o
  13   1 -19     1218.85     1336.23    155.13 o
  15   1 -19     1781.75     2044.83    185.22 o
  17   1 -19      472.12      357.43    166.17 o
  19   1 -19     4124.04     4576.17    273.88 o
  21   1 -19      247.19      375.14     56.59 o
  23   1 -19     3175.07     2667.45     84.62 o
  25   1 -19       32.00      100.50     49.56 o
  27   1 -19     1027.23     1039.88    131.06 o
  29   1 -19      819.07      650.97    172.22 o
  31   1 -19      800.29      259.79    234.83 o
  33   1 -19      297.37      132.20    289.99 o
  35   1 -19      492.15       -5.46    232.88 o
  37   1 -19      145.72       -4.55    299.08 o
  39   1 -19        5.41      -10.69    839.08 o
   1   3 -19    16057.49    16052.52    287.43 o
   3   3 -19     9595.70     9152.48    206.49 o
   5   3 -19     9887.47     9764.72    233.95 o
   7   3 -19     3280.44     3181.76    163.27 o
   9   3 -19     3261.30     3353.78    146.61 o
  11   3 -19     6592.74     6627.72    195.82 o
  13   3 -19     3370.18     3567.74    144.24 o
  15   3 -19     6205.09     5943.01    157.83 o
  17   3 -19      157.85      199.27     89.42 o
  19   3 -19      708.90      827.86     87.49 o
  21   3 -19      802.87      985.58    108.91 o
  23   3 -19       76.66      208.04     97.94 o
  25   3 -19      328.47      408.17    107.80 o
  27   3 -19      891.83      467.27    199.04 o
  29   3 -19     1428.25     1832.91    339.93 o
  31   3 -19      154.23      102.01     96.60 o
  33   3 -19      762.89       64.10    220.36 o
  35   3 -19      180.80      -78.66    256.90 o
  37   3 -19       90.94       89.33    277.15 o
   1   5 -19     8979.24     8660.55    242.91 o
   3   5 -19    34962.31    34141.20    449.78 o
   5   5 -19      538.61      561.87    142.85 o
   7   5 -19    12446.44    12730.86    281.05 o
   9   5 -19      403.74      358.69    129.82 o
  11   5 -19     1379.89     1377.32    146.99 o
  13   5 -19     1677.74     2085.29    169.03 o
  15   5 -19     2038.22     2290.09    164.27 o
  17   5 -19     2522.08     2381.15    199.91 o
  19   5 -19       92.78      163.76    127.37 o
  21   5 -19      777.50      898.69    151.94 o
  23   5 -19     2491.38     2724.47    229.23 o
  25   5 -19      852.09      905.86    169.15 o
  27   5 -19        6.68      -24.30    101.24 o
  29   5 -19      368.83      194.35    148.89 o
  31   5 -19     1421.17     1605.90    437.10 o
  33   5 -19      487.99      338.29    142.03 o
  35   5 -19      335.43       36.97    263.52 o
  37   5 -19       82.17      329.44    296.14 o
   1   7 -19     3552.34     4079.65    202.13 o
   3   7 -19     7698.67     7673.97    246.00 o
   5   7 -19     5490.51     5564.41    211.65 o
   7   7 -19     2799.63     3221.26    260.48 o
   9   7 -19     3480.75     3777.99    254.78 o
  11   7 -19     4175.98     4144.36    206.32 o
  13   7 -19      378.15      296.02    172.84 o
  15   7 -19     1445.04     1234.10    317.65 o
  17   7 -19     1215.34     1059.80    229.93 o
  19   7 -19      929.25      687.20    209.13 o
  21   7 -19      600.24      894.33    172.61 o
  23   7 -19     1958.95     1690.15    591.93 o
  25   7 -19      316.53       77.69    177.26 o
  27   7 -19       49.99       30.03    135.03 o
  29   7 -19      415.90      362.78    150.63 o
  31   7 -19      394.56      363.41    173.76 o
  33   7 -19      295.09      183.05    196.52 o
  35   7 -19       64.51      183.56    158.99 o
   1   9 -19    17167.97    17042.81    362.51 o
   3   9 -19     1413.93     1233.42    185.83 o
   5   9 -19     4060.92     4179.10    207.08 o
   7   9 -19    17636.75    18071.48    394.88 o
   9   9 -19      337.88      372.30    150.31 o
  11   9 -19     3740.68     4258.36    251.48 o
  13   9 -19      105.59      138.49    166.52 o
  15   9 -19      720.46      611.17    213.96 o
  17   9 -19      122.14      425.75    204.70 o
  19   9 -19      986.65     1311.66    438.49 o
  21   9 -19     1057.25      823.94    278.18 o
  23   9 -19      238.96      368.77    285.05 o
  25   9 -19      134.33      214.77    207.72 o
  27   9 -19      455.52      352.63    269.13 o
  29   9 -19       54.43      -15.72    240.50 o
  31   9 -19       54.41       78.99    197.99 o
  33   9 -19      568.78      469.63    207.77 o
   1  11 -19     2432.74     2622.79    203.42 o
   3  11 -19      736.33      795.58    169.26 o
   5  11 -19     1964.78     2463.07    249.98 o
   7  11 -19     1696.55     1776.07    187.34 o
   9  11 -19     1326.21     1191.71    200.83 o
  11  11 -19     1677.70     2208.06    223.45 o
  13  11 -19     2510.13     1934.70    345.08 o
  15  11 -19      136.57      205.93    212.08 o
  17  11 -19     1507.07     1180.76    465.16 o
  19  11 -19       18.39      109.88    263.56 o
  21  11 -19      102.22      129.69    225.10 o
  23  11 -19       59.68       87.32    230.63 o
  25  11 -19      181.91      244.92    283.02 o
  27  11 -19      202.07      368.65    264.89 o
  29  11 -19      112.23      170.12    243.50 o
   1  13 -19      166.41      243.49    176.71 o
   3  13 -19       64.44       65.68    204.67 o
   5  13 -19      431.77      328.17    163.46 o
   7  13 -19      589.81      570.75    185.68 o
   9  13 -19      287.98      144.02    157.00 o
  11  13 -19      508.40      348.70    171.06 o
  13  13 -19      969.18      715.07    278.99 o
  15  13 -19      254.57      257.44    372.98 o
  17  13 -19      171.13      174.71    240.28 o
  19  13 -19      236.10      167.63    256.01 o
  21  13 -19      580.56     1043.28    420.16 o
  23  13 -19      299.15      278.79    274.24 o
  25  13 -19       56.15      194.33    231.65 o
   1  15 -19       68.31      -12.93    209.63 o
   3  15 -19       41.82      -51.13    122.63 o
   5  15 -19      250.42       21.80    157.94 o
   7  15 -19      140.41      -33.17    183.56 o
   9  15 -19      175.01       51.45    151.67 o
  11  15 -19      252.84      -24.50    290.32 o
  13  15 -19      252.75      327.48    320.31 o
  15  15 -19      335.79      533.95    494.11 o
  17  15 -19      238.71      422.52    425.78 o
   1  17 -19       79.29      -95.26    212.61 o
   2   0 -18    34671.18    32450.51    370.56 o
   6   0 -18    16173.13    15252.65    279.76 o
  10   0 -18     7609.33     7498.77    351.70 o
  14   0 -18    43473.44    40988.44   1040.39 o
  18   0 -18     1195.76     1449.92    445.37 o
  22   0 -18     8879.75     8281.98    404.22 o
  26   0 -18     1219.64     1476.85     83.77 o
  30   0 -18     1488.35     1341.17    215.99 o
  34   0 -18      986.89      618.10    544.24 o
  38   0 -18      198.90        0.00    390.15 o
   0   2 -18     1689.60     1772.77    177.48 o
   2   2 -18    23028.42    22500.41    254.76 o
   4   2 -18     5289.45     5158.34    155.90 o
   6   2 -18     2530.10     2600.52    109.68 o
   8   2 -18     5122.83     5263.19    136.91 o
  10   2 -18     5874.23     5580.02    135.67 o
  12   2 -18     1662.50     1837.57    141.01 o
  14   2 -18     3468.32     3660.73    228.41 o
  16   2 -18      299.42      171.91     98.62 o
  18   2 -18      168.61      260.98     58.91 o
  20   2 -18     1813.35     1905.88    113.62 o
  22   2 -18     6523.05     6582.10    150.47 o
  24   2 -18      747.28      799.80     98.83 o
  26   2 -18     1949.95     2065.27    138.30 o
  28   2 -18      259.39      214.44     96.05 o
  30   2 -18      708.19      714.43    209.14 o
  32   2 -18        2.36       -6.04     78.31 o
  34   2 -18      266.85       11.77    199.51 o
  36   2 -18      148.21        5.34    388.36 o
  38   2 -18       27.69       -8.91    434.68 o
   2   4 -18    14560.49    14710.97    285.95 o
   4   4 -18      214.97       36.59    114.22 o
   6   4 -18    16449.88    15846.64    245.86 o
   8   4 -18     7187.31     6744.56    177.96 o
  10   4 -18    13368.83    12929.11    248.62 o
  12   4 -18     2396.71     2467.58    145.37 o
  14   4 -18     4229.95     4217.99    210.28 o
  16   4 -18     5249.94     5447.70    225.92 o
  18   4 -18     6985.16     7509.89    238.32 o
  20   4 -18     2964.38     2972.43    232.29 o
  22   4 -18      880.31     1001.60    111.71 o
  24   4 -18     2458.77     2591.39    186.28 o
  26   4 -18      106.06      187.69    119.66 o
  28   4 -18      527.64      531.79    142.25 o
  30   4 -18      296.50      168.29    124.30 o
  32   4 -18       12.10       63.97    112.44 o
  34   4 -18       74.71       44.21    125.69 o
  36   4 -18      153.63       17.05    245.45 o
  38   4 -18      328.14      104.14    260.31 o
   0   6 -18       87.67     -122.64    195.94 o
   2   6 -18     1668.29     1723.68    157.58 o
   4   6 -18      945.94     1301.83    148.21 o
   6   6 -18      938.91     1236.33    170.32 o
   8   6 -18     6215.51     6220.62    255.34 o
  10   6 -18    10143.08    10908.42    263.31 o
  12   6 -18     3928.61     4301.39    281.12 o
  14   6 -18      474.50      283.69    170.71 o
  16   6 -18     5972.00     5859.01    219.02 o
  18   6 -18     6152.65     6027.84    239.74 o
  20   6 -18     1741.54     1797.54    207.31 o
  22   6 -18     1786.97     1854.79    451.02 o
  24   6 -18     1441.17     1424.27    284.13 o
  26   6 -18     2138.36     1813.73    426.51 o
  28   6 -18      678.41      491.51    154.77 o
  30   6 -18      165.25      178.49    130.32 o
  32   6 -18      348.34      346.54    157.64 o
  34   6 -18       92.30      231.54    179.33 o
  36   6 -18      145.48       -8.28    114.43 o
   2   8 -18     1974.41     2547.58    182.98 o
   4   8 -18     1403.64     1524.62    174.86 o
   6   8 -18     7169.13     7529.71    273.39 o
   8   8 -18     1074.69     1405.06    159.21 o
  10   8 -18    14995.63    14870.08    371.71 o
  12   8 -18     2960.07     2437.82    181.25 o
  14   8 -18     3331.39     3267.68    262.16 o
  16   8 -18     3863.10     3753.10    301.15 o
  18   8 -18     6292.32     6177.82    348.01 o
  20   8 -18      769.02      723.84    254.73 o
  22   8 -18      149.14       13.33    200.44 o
  24   8 -18      276.92       84.64    176.09 o
  26   8 -18       89.59      281.65    169.02 o
  28   8 -18      188.71       91.06    134.93 o
  30   8 -18       50.61       41.10    160.24 o
  32   8 -18      287.27      177.25    147.79 o
  34   8 -18      205.77      207.63    161.03 o
   0  10 -18     1668.07     2030.05    321.63 o
   2  10 -18     1035.11     1358.30    185.72 o
   4  10 -18      682.24      853.60    161.60 o
   6  10 -18     2074.43     2156.19    200.15 o
   8  10 -18     9484.49     9795.32    308.30 o
  10  10 -18      260.99      299.29    151.45 o
  12  10 -18       99.35      131.20    142.64 o
  14  10 -18     4197.61     4385.96    315.52 o
  16  10 -18       45.03       41.78    209.07 o
  18  10 -18       12.39       45.96    183.40 o
  20  10 -18      865.10      656.29    296.20 o
  22  10 -18       38.78      -84.93    200.91 o
  24  10 -18      163.46       87.35    212.22 o
  26  10 -18       46.82      138.29    291.99 o
  28  10 -18       78.98      -65.41    228.56 o
  30  10 -18      160.22      160.55    292.11 o
  32  10 -18      130.40      -43.38    187.30 o
   2  12 -18     1147.10     1314.96    205.02 o
   4  12 -18     2201.81     2425.46    267.02 o
   6  12 -18     1796.14     2393.24    211.30 o
   8  12 -18      538.32      636.95    170.11 o
  10  12 -18     1255.02     1041.07    268.25 o
  12  12 -18     1220.60      992.95    293.39 o
  14  12 -18     1078.40     1682.47    430.57 o
  16  12 -18      988.81      804.78    301.59 o
  18  12 -18      409.30      205.74    233.85 o
  20  12 -18      422.14      373.83    241.06 o
  22  12 -18      169.53       -2.64    314.25 o
  24  12 -18        2.84     -210.53    282.23 o
  26  12 -18      625.21      366.12    275.17 o
  28  12 -18      109.22      156.22    314.15 o
   0  14 -18      145.68      231.59    274.73 o
   2  14 -18     2536.02     2679.38    576.75 o
   4  14 -18      329.37      194.02    178.65 o
   6  14 -18       83.35      226.54    160.70 o
   8  14 -18      197.09       27.97    160.00 o
  10  14 -18      100.27      161.11    162.18 o
  12  14 -18      136.03       48.90    169.92 o
  14  14 -18      955.83      449.43    438.49 o
  16  14 -18      142.54      138.46    256.94 o
  18  14 -18      174.80      250.41    267.36 o
  20  14 -18      183.66      313.00    310.43 o
  22  14 -18      118.60      392.38    310.04 o
   2  16 -18       22.07       35.07    187.51 o
   4  16 -18      501.38      176.10    189.97 o
   6  16 -18      153.63      -28.92    177.27 o
   8  16 -18      118.78       39.48    160.10 o
  10  16 -18      305.07      116.76    303.30 o
  12  16 -18      408.39      131.79    277.48 o
  14  16 -18        7.08     -203.47    309.50 o
  16  16 -18       97.72      152.17    332.93 o
   1   1 -17     1380.36     1308.37     77.35 o
   3   1 -17     2803.83     2577.54     96.32 o
   5   1 -17     8506.45     7864.63    111.73 o
   7   1 -17    14975.52    15749.21    241.16 o
   9   1 -17     1926.31     1744.67    134.62 o
  11   1 -17     4437.94     4500.50    181.40 o
  13   1 -17     3481.81     3417.32    162.96 o
  15   1 -17      165.45      105.71     36.56 o
  17   1 -17    12774.54    12104.31    152.21 o
  19   1 -17     1539.79     1766.75    119.49 o
  21   1 -17     2214.90     2246.22     89.25 o
  23   1 -17     6281.41     6609.43    142.11 o
  25   1 -17     1357.32     1289.95     63.71 o
  27   1 -17      807.89      731.31     78.19 o
  29   1 -17      346.10      426.21     58.20 o
  31   1 -17      739.78      483.61    159.33 o
  33   1 -17      382.67      171.21     97.96 o
  35   1 -17      244.60      145.07    117.09 o
  37   1 -17       87.34        0.00    300.10 o
  39   1 -17       58.52       -5.34    416.87 o
   1   3 -17     3346.34     3441.45    162.80 o
   3   3 -17    19217.18    19397.46    254.14 o
   5   3 -17    11743.25    11657.27    214.79 o
   7   3 -17    12210.07    11875.35    198.18 o
   9   3 -17     1515.88     1419.36    119.00 o
  11   3 -17     2401.00     2408.55    113.65 o
  13   3 -17    11265.12    11379.27    212.72 o
  15   3 -17     5913.07     6144.40    238.19 o
  17   3 -17     1102.55     1276.89    133.67 o
  19   3 -17     2748.97     2713.74    171.16 o
  21   3 -17     7554.94     7555.38    192.03 o
  23   3 -17     1087.60      915.82    136.09 o
  25   3 -17     1111.01     1398.61    115.89 o
  27   3 -17     1533.89     1839.26    129.01 o
  29   3 -17     1239.27     1145.67    315.52 o
  31   3 -17      457.67      310.20    131.25 o
  33   3 -17      383.58      354.93    121.38 o
  35   3 -17       82.11       11.33    117.44 o
  37   3 -17      625.11      183.53    192.51 o
  39   3 -17       35.96       16.03    425.78 o
   1   5 -17     1815.38     1782.81    160.04 o
   3   5 -17     3246.63     3442.58    151.06 o
   5   5 -17      935.95      996.91    132.11 o
   7   5 -17     1647.52     1911.57    254.58 o
   9   5 -17     2756.48     2850.19    136.45 o
  11   5 -17     2088.52     1947.35    153.56 o
  13   5 -17      679.18      816.21    165.77 o
  15   5 -17     3900.50     4156.70    208.04 o
  17   5 -17    14317.28    13652.59    299.22 o
  19   5 -17     2623.34     2358.45    171.40 o
  21   5 -17      848.95      893.64    150.66 o
  23   5 -17      572.44      691.09    210.74 o
  25   5 -17     1976.16     2369.96    182.66 o
  27   5 -17      527.29      559.92    160.46 o
  29   5 -17      458.24      399.79    130.29 o
  31   5 -17      293.91      278.37    127.46 o
  33   5 -17       82.34      121.71    134.69 o
  35   5 -17      166.48      156.71    153.98 o
  37   5 -17      122.32       68.84    137.51 o
  39   5 -17        7.84       14.91    149.28 o
   1   7 -17      911.64      953.12    152.68 o
   3   7 -17      435.98      584.93    153.72 o
   5   7 -17     3394.27     3330.85    178.80 o
   7   7 -17      873.87     1043.45    139.91 o
   9   7 -17     4891.89     4731.43    213.30 o
  11   7 -17     1086.19     1210.97    162.90 o
  13   7 -17     3306.27     3195.14    238.92 o
  15   7 -17     6649.36     7804.06    300.09 o
  17   7 -17     1851.97     2299.23    207.86 o
  19   7 -17     2103.17     2252.25    187.75 o
  21   7 -17     1587.66     1608.31    223.38 o
  23   7 -17     2495.10     2583.62    221.33 o
  25   7 -17      730.72      414.27    200.83 o
  27   7 -17      893.89      661.24    241.13 o
  29   7 -17       27.54      -21.33    128.40 o
  31   7 -17      246.36      134.95    161.06 o
  33   7 -17      627.42      568.95    232.24 o
  35   7 -17       88.13       29.85    145.07 o
  37   7 -17       16.32        2.10    176.79 o
   1   9 -17      776.33      712.68    160.06 o
   3   9 -17     1027.72     1041.14    169.63 o
   5   9 -17     1812.44     2189.11    169.14 o
   7   9 -17     1245.24     1680.46    175.55 o
   9   9 -17      475.07      492.69    149.70 o
  11   9 -17     1903.64     2104.56    198.04 o
  13   9 -17     5550.61     5536.22    308.26 o
  15   9 -17     3158.25     2889.39    255.47 o
  17   9 -17     3350.67     3561.85    262.56 o
  19   9 -17     1733.47     1688.93    242.74 o
  21   9 -17      246.27      236.30     64.72 o
  23   9 -17      152.05      110.13     79.14 o
  25   9 -17      426.28      412.35    237.44 o
  27   9 -17       89.53      156.53    254.24 o
  29   9 -17      140.57       65.38    216.16 o
  31   9 -17       68.97      289.59    189.69 o
  33   9 -17      337.99      268.97    166.55 o
  35   9 -17       80.63       96.26    168.80 o
   1  11 -17     1653.20     1872.50    219.48 o
   3  11 -17     9160.89     9320.68    284.93 o
   5  11 -17      136.20       19.61    135.01 o
   7  11 -17     5232.39     4936.89    250.03 o
   9  11 -17     1151.97     1362.39    183.72 o
  11  11 -17      794.75     1035.23    164.19 o
  13  11 -17     1844.78     2469.77    186.80 o
  15  11 -17      994.55     1254.04    268.85 o
  17  11 -17      174.83       -8.94    106.35 o
  19  11 -17      680.34      728.63    166.11 o
  21  11 -17      260.43       81.19    208.82 o
  23  11 -17       61.44       82.80    236.02 o
  25  11 -17       96.87      169.77    249.39 o
  27  11 -17      531.56      408.58    281.86 o
  29  11 -17      918.56      759.08    309.85 o
  31  11 -17      126.87      370.65    321.41 o
   1  13 -17     1171.99     1188.36    214.74 o
   3  13 -17     2827.69     3033.10    271.36 o
   5  13 -17      536.39      397.26    175.74 o
   7  13 -17      296.81      232.46    152.62 o
   9  13 -17     1509.56     1619.17    461.04 o
  11  13 -17      457.68      206.69    202.03 o
  13  13 -17      170.91       76.43    146.01 o
  15  13 -17      223.68       67.00    140.84 o
  17  13 -17     1285.41     1336.03    236.33 o
  19  13 -17      423.75      330.82    249.70 o
  21  13 -17      554.45      456.14    335.55 o
  23  13 -17      114.41       57.38    246.89 o
  25  13 -17      623.55      940.07    328.50 o
  27  13 -17       94.38      -26.61    301.75 o
   1  15 -17     1130.08      676.17    320.65 o
   3  15 -17      649.54      439.79    261.42 o
   5  15 -17       27.58       67.36    150.97 o
   7  15 -17      371.07      193.30    170.85 o
   9  15 -17       43.11        2.85    141.14 o
  11  15 -17      152.06      239.92    184.46 o
  13  15 -17       98.56      269.94    260.56 o
  15  15 -17      168.76      204.73    176.28 o
  17  15 -17       66.55       10.64    284.56 o
  19  15 -17      249.96      434.23    282.27 o
  21  15 -17       40.50      299.38    276.77 o
   1  17 -17      103.69       82.05    178.07 o
   3  17 -17      699.87      555.96    291.59 o
   5  17 -17      109.13       65.75    160.06 o
   7  17 -17      337.96        6.00    256.94 o
   9  17 -17      241.19      376.67    318.05 o
  11  17 -17        1.74      162.18    247.95 o
   0   0 -16    64593.00    61402.63   1320.08 o
   4   0 -16    70618.52    69708.13    792.27 o
   8   0 -16    28924.60    30817.47    360.09 o
  12   0 -16    28149.64    28718.53    609.51 o
  16   0 -16     7470.44     7240.46    361.84 o
  20   0 -16     1532.56     1874.52    141.80 o
  24   0 -16    10373.07    10531.10    223.50 o
  28   0 -16      509.63      589.82    129.56 o
  32   0 -16      607.92      690.76    123.43 o
  36   0 -16      854.98      673.02    145.28 o
  40   0 -16     1152.13       -5.34    463.19 o
   2   2 -16      236.69      508.90     71.50 o
   4   2 -16     7056.27     6776.80    133.83 o
   6   2 -16    16838.47    17694.99    227.93 o
   8   2 -16        0.26       22.66     62.25 o
  10   2 -16     3883.20     4228.08    116.18 o
  12   2 -16    22513.76    22600.84    279.74 o
  14   2 -16      112.21      196.34     72.26 o
  16   2 -16       62.00       47.09     85.53 o
  18   2 -16     4052.23     4153.00    109.36 o
  20   2 -16    17422.41    17391.02    255.88 o
  22   2 -16     2151.29     2069.85    104.63 o
  24   2 -16     2244.58     2065.60     80.80 o
  26   2 -16      360.21      357.55     56.90 o
  28   2 -16     1434.21     1446.61     98.31 o
  30   2 -16      160.05      149.39     62.51 o
  32   2 -16      773.85      411.56    193.65 o
  34   2 -16      157.97      170.18     80.26 o
  36   2 -16       89.18      108.76    115.47 o
  38   2 -16      231.09      190.43    185.08 o
  40   2 -16      612.07      -17.81    518.41 o
   0   4 -16    23870.75    21540.51    421.30 o
   2   4 -16     2297.88     2576.55    157.31 o
   4   4 -16    27575.45    27509.12    362.23 o
   6   4 -16      869.61     1007.99    117.08 o
   8   4 -16    11830.60    11552.91    210.93 o
  10   4 -16     5789.37     5361.02    203.09 o
  12   4 -16     3281.59     3538.19    187.99 o
  14   4 -16     2578.88     2601.87    168.55 o
  16   4 -16     2793.64     3166.99    180.15 o
  18   4 -16     2171.92     2289.70    177.22 o
  20   4 -16     4543.27     4796.13    215.50 o
  22   4 -16      861.32      862.68    125.75 o
  24   4 -16     4808.15     5143.05    217.33 o
  26   4 -16     2489.84     2813.19    147.54 o
  28   4 -16      672.38      798.58    101.31 o
  30   4 -16       26.94       22.81     43.80 o
  32   4 -16      450.21      392.81    144.73 o
  34   4 -16      125.77      140.27    130.54 o
  36   4 -16      278.28      222.49    162.46 o
  38   4 -16      212.70      300.31    165.53 o
  40   4 -16      148.48       94.19    161.07 o
   2   6 -16     6556.10     6128.55    180.50 o
   4   6 -16     2169.57     2436.09    144.63 o
   6   6 -16      833.25      955.61    124.71 o
   8   6 -16      190.21      320.21    129.30 o
  10   6 -16     1464.58     1668.16    151.99 o
  12   6 -16     8771.45     8591.85    225.30 o
  14   6 -16     2178.63     2050.82    171.47 o
  16   6 -16     6899.81     7758.78    244.08 o
  18   6 -16     2271.02     2611.17    204.19 o
  20   6 -16     3739.07     4156.11    222.14 o
  22   6 -16     4074.11     3385.36    220.94 o
  24   6 -16     2158.07     1981.96    183.75 o
  26   6 -16      756.10      626.85     80.12 o
  28   6 -16     1188.56     1193.39    241.24 o
  30   6 -16      203.17      204.00    158.21 o
  32   6 -16      296.14      197.46    179.67 o
  34   6 -16       71.47      116.34    135.72 o
  36   6 -16       23.07        0.67    119.72 o
  38   6 -16      234.78      158.44    179.31 o
   0   8 -16     7867.23     7755.48    307.44 o
   2   8 -16     3877.73     4321.48    190.95 o
   4   8 -16    11149.10    11491.45    251.57 o
   6   8 -16     2145.24     1894.87    182.62 o
   8   8 -16     7184.22     7031.25    215.13 o
  10   8 -16     4783.19     5137.90    207.67 o
  12   8 -16     2131.85     2492.72    295.45 o
  14   8 -16     3984.12     3760.90    242.75 o
  16   8 -16      840.56      741.69    201.89 o
  18   8 -16     3294.99     3092.42    208.28 o
  20   8 -16     8620.85     8448.06    320.32 o
  22   8 -16     2348.23     2069.47    193.23 o
  24   8 -16       78.47       13.40     79.64 o
  26   8 -16     1336.83      522.99    291.23 o
  28   8 -16     1609.22     1479.21    562.36 o
  30   8 -16       58.01       99.60    144.85 o
  32   8 -16       49.37       24.44    150.32 o
  34   8 -16      138.69      250.99    172.37 o
  36   8 -16      210.55       88.30    172.37 o
   2  10 -16     5406.79     5760.33    226.50 o
   4  10 -16     1045.99      918.50    154.95 o
   6  10 -16       99.32      122.62    133.79 o
   8  10 -16    13713.48    13763.96    331.90 o
  10  10 -16     7957.93     7638.81    235.46 o
  12  10 -16     2008.28     2216.45    232.53 o
  14  10 -16     2574.68     2459.81    155.66 o
  16  10 -16      598.29      728.28    167.65 o
  18  10 -16     3395.33     3521.01    183.85 o
  20  10 -16       93.93      100.62    101.78 o
  22  10 -16      559.13      553.93    174.59 o
  24  10 -16      725.48      555.73    229.11 o
  26  10 -16      106.17      254.24    253.82 o
  28  10 -16      696.72      382.03    248.96 o
  30  10 -16      500.86      102.81    231.44 o
  32  10 -16      194.02      200.24    197.99 o
  34  10 -16       63.49      168.96    218.92 o
   0  12 -16    31685.53    32492.08    716.51 o
   2  12 -16      770.59      559.89    196.06 o
   4  12 -16      355.29      171.83    175.05 o
   6  12 -16      232.25      335.14    212.65 o
   8  12 -16        3.50      -96.21    149.20 o
  10  12 -16     3393.43     3313.80    198.43 o
  12  12 -16      233.08      324.89    114.91 o
  14  12 -16      772.21      422.75    179.52 o
  16  12 -16     3915.67     4551.19    250.96 o
  18  12 -16     1014.43     1010.49    213.31 o
  20  12 -16      851.28     1046.62    392.90 o
  22  12 -16       26.10       23.23    106.03 o
  24  12 -16       39.37      187.63    232.50 o
  26  12 -16      366.33      487.17    299.76 o
  28  12 -16      160.91      278.85    300.96 o
  30  12 -16      100.13     -116.00    337.37 o
   2  14 -16     2216.65     1977.64    505.01 o
   4  14 -16      565.62      529.39    267.68 o
   6  14 -16     1370.54     1279.46    474.41 o
   8  14 -16      553.10      381.77    159.42 o
  10  14 -16      105.35      180.68    254.78 o
  12  14 -16      252.61      194.11    117.51 o
  14  14 -16      381.06      233.20    194.88 o
  16  14 -16      484.60      356.92    198.62 o
  18  14 -16        6.89        5.52    125.29 o
  20  14 -16      692.46      891.42    427.20 o
  22  14 -16      234.80      238.06    250.90 o
  24  14 -16      884.85      729.18    440.60 o
  26  14 -16      407.60      117.10    302.23 o
   0  16 -16     1976.25     1466.60    978.93 o
   2  16 -16      133.32        1.08    163.96 o
   4  16 -16      160.72      106.62    165.43 o
   6  16 -16      337.68      240.92    204.39 o
   8  16 -16       30.52      -35.33    139.30 o
  10  16 -16       38.56       19.22    224.98 o
  12  16 -16       21.56       63.91    180.50 o
  14  16 -16       34.35       35.72    157.38 o
  16  16 -16      727.72      348.23    237.02 o
  18  16 -16      110.76      300.61    364.78 o
   2  18 -16      221.35      143.82    206.48 o
   4  18 -16       90.93      296.84    217.66 o
   1   1 -15     2701.18     2778.46     88.52 o
   3   1 -15     3589.27     3596.83     74.82 o
   5   1 -15     6209.98     6100.29    157.64 o
   7   1 -15    23258.86    23111.62    262.40 o
   9   1 -15    22116.79    22945.93    270.92 o
  11   1 -15     1550.77     1756.78     74.86 o
  13   1 -15      754.13      598.50     58.16 o
  15   1 -15     4187.71     4726.73    164.05 o
  17   1 -15     5396.80     5944.56    114.89 o
  19   1 -15     1608.09     1750.90    114.06 o
  21   1 -15     8454.58     7567.16     98.90 o
  23   1 -15     2469.62     2192.03     76.16 o
  25   1 -15     4345.52     4122.27    101.88 o
  27   1 -15     5092.11     5314.26    115.06 o
  29   1 -15     3015.08     3258.09    116.34 o
  31   1 -15      375.77      501.51     82.57 o
  33   1 -15      150.38      107.84     85.86 o
  35   1 -15      321.87      149.25     95.77 o
  37   1 -15       69.44       43.37     86.75 o
  39   1 -15      157.98       93.21    221.93 o
  41   1 -15      724.38      -28.50    860.46 o
   1   3 -15     5962.92     6260.21    167.25 o
   3   3 -15    14236.80    13937.74    210.68 o
   5   3 -15     6256.92     6571.55    162.70 o
   7   3 -15     3752.83     3542.66    173.05 o
   9   3 -15    12711.39    11859.52    216.58 o
  11   3 -15     4288.82     4544.24    151.04 o
  13   3 -15      318.10      345.97    102.00 o
  15   3 -15     2985.34     2883.92    126.56 o
  17   3 -15     8389.14     8684.92    183.59 o
  19   3 -15     2099.60     2329.46    134.18 o
  21   3 -15     5649.87     5588.59    161.08 o
  23   3 -15     2925.07     2720.12    110.80 o
  25   3 -15     1324.73     1404.19     75.02 o
  27   3 -15      106.06       61.03     58.11 o
  29   3 -15      602.22      698.82     89.94 o
  31   3 -15     1365.01     1355.42    145.37 o
  33   3 -15      209.11      113.64     77.57 o
  35   3 -15       12.30       78.26     78.14 o
  37   3 -15      961.86     1211.15    182.09 o
  39   3 -15      222.86      153.16    190.48 o
  41   3 -15      235.34      243.48    207.67 o
   1   5 -15     1885.96     2147.89    140.62 o
   3   5 -15     7120.08     7093.21    207.83 o
   5   5 -15     8947.61     9056.55    248.44 o
   7   5 -15     2349.17     2752.63    184.23 o
   9   5 -15      179.24      295.42    103.05 o
  11   5 -15     4800.15     4651.29    265.36 o
  13   5 -15    13391.00    12826.34    311.65 o
  15   5 -15     2373.13     2291.28    150.43 o
  17   5 -15     4692.45     4655.08    197.01 o
  19   5 -15     3465.05     3220.95    176.34 o
  21   5 -15     4732.53     4397.60    266.30 o
  23   5 -15    13137.04    13484.68    408.49 o
  25   5 -15      305.41      510.00     65.17 o
  27   5 -15     4491.72     4369.02    141.04 o
  29   5 -15      827.51      710.47    118.14 o
  31   5 -15      759.77      911.24    215.78 o
  33   5 -15       84.25       80.64     91.14 o
  35   5 -15      387.48      638.93    182.01 o
  37   5 -15       66.93      -52.53    134.94 o
  39   5 -15        5.14      105.55    179.69 o
  41   5 -15      358.36      269.42    194.18 o
   1   7 -15      767.14     1048.05    168.58 o
   3   7 -15     1954.76     1945.81    172.00 o
   5   7 -15     1130.69     1282.19    149.83 o
   7   7 -15       98.55       66.46    119.27 o
   9   7 -15     4835.19     4710.50    208.27 o
  11   7 -15     3342.52     3133.25    169.90 o
  13   7 -15     2947.62     2780.25    247.35 o
  15   7 -15       44.76       17.16     96.17 o
  17   7 -15    11727.74    11878.19    192.01 o
  19   7 -15      891.75      899.58     93.09 o
  21   7 -15     3098.21     3140.15    105.27 o
  23   7 -15     1713.36     2055.77    181.91 o
  25   7 -15      649.65      528.59     84.88 o
  27   7 -15      361.47      158.83     78.30 o
  29   7 -15      482.81      264.55    100.88 o
  31   7 -15      218.11       75.55    132.85 o
  33   7 -15      248.98       86.06    136.65 o
  35   7 -15      383.50      319.82    160.36 o
  37   7 -15      501.54      348.84    192.49 o
  39   7 -15      301.13      492.62    193.38 o
   1   9 -15     2112.44     2191.70    170.18 o
   3   9 -15     2304.38     2575.19    188.41 o
   5   9 -15      255.80      311.32    156.02 o
   7   9 -15     2507.11     2657.83    210.11 o
   9   9 -15     5653.94     5936.03    205.11 o
  11   9 -15     2048.54     1967.47    165.42 o
  13   9 -15     5446.77     5598.28    242.90 o
  15   9 -15     3309.44     3389.00    148.10 o
  17   9 -15     2649.93     2667.20    174.85 o
  19   9 -15     2002.08     2179.93    134.80 o
  21   9 -15      661.72      706.67    115.15 o
  23   9 -15     1226.75     1421.15    167.55 o
  25   9 -15      170.07      100.96    137.63 o
  27   9 -15      515.10      191.62    171.17 o
  29   9 -15      851.60      350.32    283.96 o
  31   9 -15      433.16      258.70    153.87 o
  33   9 -15      734.79      415.23    164.91 o
  35   9 -15      406.28      288.69    194.25 o
  37   9 -15       35.66      154.73    226.57 o
   1  11 -15      353.88      187.63    153.63 o
   3  11 -15     1562.32     1546.29    178.68 o
   5  11 -15     1553.06     2128.10    174.69 o
   7  11 -15      693.80      572.33    157.23 o
   9  11 -15     1699.72     1794.47    175.36 o
  11  11 -15     3718.21     4486.01    186.36 o
  13  11 -15     4051.32     3976.03    156.84 o
  15  11 -15      968.73      811.41    199.95 o
  17  11 -15     1355.63     1696.55    165.35 o
  19  11 -15      588.42      608.07    204.39 o
  21  11 -15      130.76      146.87    152.86 o
  23  11 -15      651.97      505.92    133.62 o
  25  11 -15      370.31      160.58    177.92 o
  27  11 -15      232.94      155.29    238.04 o
  29  11 -15       98.90      385.97    262.12 o
  31  11 -15      418.19      339.77    267.38 o
  33  11 -15      407.05      332.23    257.90 o
   1  13 -15     2691.82     3442.51    253.28 o
   3  13 -15      387.99      358.82    213.51 o
   5  13 -15      325.01      174.74    175.33 o
   7  13 -15     2354.27     2955.04    228.12 o
   9  13 -15     3673.87     3792.50    196.69 o
  11  13 -15     1791.99     1481.76    214.71 o
  13  13 -15      387.43      124.92    127.34 o
  15  13 -15      189.65      329.00    158.87 o
  17  13 -15      320.49      326.34    168.87 o
  19  13 -15      320.54      435.29    204.44 o
  21  13 -15       31.66      -33.54    128.97 o
  23  13 -15      147.42       60.36    144.20 o
  25  13 -15     1197.92      868.81    386.86 o
  27  13 -15       96.35      144.69    276.85 o
  29  13 -15       32.59      202.11    313.08 o
   1  15 -15        2.13      -38.70    134.91 o
   3  15 -15       10.79       30.44    191.59 o
   5  15 -15      351.16      226.07    157.90 o
   7  15 -15      817.62      551.19    276.68 o
   9  15 -15      295.53      235.32    156.50 o
  11  15 -15      131.59      105.68    111.11 o
  13  15 -15      117.85      198.28    195.47 o
  15  15 -15      355.91      418.24    239.39 o
  17  15 -15      107.91       14.46    221.51 o
  19  15 -15       82.36      134.46    181.21 o
  21  15 -15       45.18      247.22    168.07 o
  23  15 -15      197.64      -62.71    251.98 o
   1  17 -15      243.67      344.27    188.49 o
   3  17 -15      670.65      482.16    291.41 o
   5  17 -15      841.38      178.62    230.06 o
   7  17 -15       20.58       19.00    171.39 o
   9  17 -15       53.50      -66.80    178.40 o
  11  17 -15      471.19      233.43    217.01 o
  13  17 -15      126.76       64.00    196.04 o
  15  17 -15      108.03      -78.66    187.90 o
   2   0 -14    60472.43    62162.51    577.42 o
   6   0 -14     2514.01     3076.11    114.93 o
  10   0 -14     7514.66     6848.56    256.68 o
  14   0 -14    11860.08    11891.38    291.86 o
  18   0 -14    22795.97    22693.58    256.80 o
  22   0 -14    16690.48    16665.06    249.67 o
  26   0 -14    18275.99    17686.95    307.33 o
  30   0 -14     1890.03     2105.36    134.13 o
  34   0 -14      535.32      545.85    176.92 o
  38   0 -14      372.71      275.07    148.88 o
  42   0 -14      214.84     -110.45    413.30 o
   0   2 -14     9425.74     9623.44    209.24 o
   2   2 -14    19746.58    21004.42    210.91 o
   4   2 -14    12945.99    13454.58    169.28 o
   6   2 -14     1529.82     1499.70    103.26 o
   8   2 -14     1646.81     1778.14     89.38 o
  10   2 -14    17693.97    17276.05    232.93 o
  12   2 -14     4401.54     4807.10    158.62 o
  14   2 -14     8166.59     8712.51    164.43 o
  16   2 -14      765.01      863.98    114.52 o
  18   2 -14    17089.00    17873.89    223.66 o
  20   2 -14     2125.11     1965.35     75.01 o
  22   2 -14     8622.91     8897.56    122.09 o
  24   2 -14     1488.01     1661.55    105.24 o
  26   2 -14     3501.98     3977.77    108.52 o
  28   2 -14      478.97      454.09     73.78 o
  30   2 -14      217.71      258.63     82.10 o
  32   2 -14      204.33      264.49     95.25 o
  34   2 -14      159.80       57.86     90.82 o
  36   2 -14       87.50       61.52     95.66 o
  38   2 -14      880.08     1299.14    136.31 o
  40   2 -14       57.00      122.46    249.15 o
  42   2 -14      117.78       99.19    176.57 o
   2   4 -14     7530.67     7213.93    163.83 o
   4   4 -14    14671.93    14778.66    230.79 o
   6   4 -14    43445.51    45417.03    548.68 o
   8   4 -14     3533.14     3483.82    127.54 o
  10   4 -14      146.20      204.84     93.54 o
  12   4 -14     1595.79     1853.38    148.75 o
  14   4 -14     9726.46     9734.62    242.17 o
  16   4 -14     5902.46     5878.90    200.29 o
  18   4 -14    18786.92    18685.20    461.56 o
  20   4 -14     5652.11     5419.85    217.68 o
  22   4 -14     2983.44     2921.76    100.82 o
  24   4 -14     5271.41     4914.87    140.97 o
  26   4 -14     8262.12     8157.48    176.27 o
  28   4 -14     2389.58     2351.68    130.00 o
  30   4 -14     1451.40     1800.44    121.76 o
  32   4 -14      174.48      138.25     92.70 o
  34   4 -14      206.66      278.40    119.82 o
  36   4 -14      218.90      135.95    127.03 o
  38   4 -14      164.06      -64.57    180.14 o
  40   4 -14      163.17      113.07    327.17 o
  42   4 -14       63.59      170.58    222.49 o
   0   6 -14     6502.54     6454.60    308.20 o
   2   6 -14     4427.46     4452.99    180.91 o
   4   6 -14    14949.70    14751.98    246.42 o
   6   6 -14     6829.80     6338.41    175.41 o
   8   6 -14     7867.65     8187.34    252.76 o
  10   6 -14     1583.51     1631.23    195.42 o
  12   6 -14     8886.14     9425.73    221.86 o
  14   6 -14    17355.85    17936.42    463.87 o
  16   6 -14     5282.67     5164.17    118.89 o
  18   6 -14     8786.09     8915.20    148.18 o
  20   6 -14     3528.19     3942.55    116.55 o
  22   6 -14      185.91      261.49     93.53 o
  24   6 -14      785.78      890.19    157.78 o
  26   6 -14     2573.75     2816.30    122.86 o
  28   6 -14     1379.71     1523.20    217.89 o
  30   6 -14      879.40      766.36    196.83 o
  32   6 -14      341.17      343.03    114.08 o
  34   6 -14      134.31      245.31    122.56 o
  36   6 -14     1127.61     1515.62    276.62 o
  38   6 -14       74.72       69.97    163.57 o
  40   6 -14       73.60      311.48    186.18 o
   2   8 -14     2607.06     2372.54    174.78 o
   4   8 -14      967.62     1001.57    133.81 o
   6   8 -14     9915.15    10309.96    242.21 o
   8   8 -14     7580.97     7344.13    287.99 o
  10   8 -14    18227.90    17590.55    259.98 o
  12   8 -14     6644.55     6593.22    164.96 o
  14   8 -14     2491.67     2512.56    165.63 o
  16   8 -14     7250.20     7065.04    177.31 o
  18   8 -14      675.54      666.57    111.13 o
  20   8 -14     8233.82     8001.53    197.98 o
  22   8 -14     2124.35     1981.60    125.12 o
  24   8 -14     2163.35     2340.05    181.81 o
  26   8 -14      666.23      667.91    126.68 o
  28   8 -14     1349.86      891.51    298.86 o
  30   8 -14      702.66      333.82    135.86 o
  32   8 -14     1077.78     1179.40    179.26 o
  34   8 -14      463.57      441.62    158.18 o
  36   8 -14      549.47      491.84    190.84 o
  38   8 -14      275.34      460.32    189.23 o
   0  10 -14     6013.28     6121.43    354.79 o
   2  10 -14     6304.92     6346.05    212.70 o
   4  10 -14     2040.16     2379.91    179.69 o
   6  10 -14     7442.08     7118.54    217.75 o
   8  10 -14     3673.75     3727.87    161.22 o
  10  10 -14      228.63      308.48    111.85 o
  12  10 -14     5395.96     5523.83    165.07 o
  14  10 -14     5105.57     5182.26    234.74 o
  16  10 -14      240.82      366.68    127.49 o
  18  10 -14       90.53       81.76    143.52 o
  20  10 -14      141.58       41.49    168.97 o
  22  10 -14     3257.44     3446.64    181.69 o
  24  10 -14      781.79      601.34    208.02 o
  26  10 -14      668.33      622.59    197.78 o
  28  10 -14     1127.18     1360.87    267.94 o
  30  10 -14       65.57       52.91    152.37 o
  32  10 -14      446.31      224.57    214.97 o
  34  10 -14      513.73      244.99    230.14 o
  36  10 -14      668.61      381.19    321.67 o
   2  12 -14     2376.99     2452.88    211.73 o
   4  12 -14     1813.72     1985.95    200.33 o
   6  12 -14     2394.29     2553.74    217.61 o
   8  12 -14       24.12        8.84     98.85 o
  10  12 -14     8217.01     8386.99    209.12 o
  12  12 -14     4261.51     4254.73    215.08 o
  14  12 -14      859.29      672.78    111.49 o
  16  12 -14      578.88      410.13    182.44 o
  18  12 -14      440.82      411.65    156.24 o
  20  12 -14     1212.45     1082.01    273.59 o
  22  12 -14      244.97      226.51    142.67 o
  24  12 -14      306.26       55.42    148.26 o
  26  12 -14      743.09      630.68    179.22 o
  28  12 -14     1018.39      844.02    298.05 o
  30  12 -14     1629.22     1927.76    620.99 o
  32  12 -14       69.68      158.35    303.85 o
   0  14 -14      379.45      598.89    388.36 o
   2  14 -14      934.35      794.88    194.11 o
   4  14 -14     1788.09     1967.53    221.91 o
   6  14 -14     1063.31      936.42    164.37 o
   8  14 -14      249.51      307.62    146.58 o
  10  14 -14      941.45     1121.92    202.42 o
  12  14 -14      369.73      304.65    143.39 o
  14  14 -14      282.46      222.59     97.22 o
  16  14 -14      452.99      793.90    354.08 o
  18  14 -14      501.21      539.34    205.24 o
  20  14 -14       46.13      184.37    149.00 o
  22  14 -14      470.29      359.53    217.80 o
  24  14 -14      147.38      298.73    174.43 o
  26  14 -14      169.17      640.58    279.83 o
  28  14 -14      395.97      574.62    351.06 o
   2  16 -14      177.78      154.84    192.11 o
   4  16 -14      356.68      148.77    200.15 o
   6  16 -14      592.32      319.79    160.44 o
   8  16 -14      424.60      168.09    166.20 o
  10  16 -14       46.66      118.66    116.76 o
  12  16 -14      301.03       87.62    195.78 o
  14  16 -14      406.53      267.03    194.28 o
  16  16 -14      428.79      245.58    184.68 o
  18  16 -14      198.08       91.46    166.71 o
  20  16 -14       64.35      164.50    203.47 o
  22  16 -14       35.82     -186.74    186.74 o
   0  18 -14      545.15      576.29    392.82 o
   2  18 -14      143.07       97.58    180.30 o
   4  18 -14      172.53      357.73    275.55 o
   6  18 -14       88.25     -106.31    189.14 o
   8  18 -14      207.38     -152.47    161.60 o
  10  18 -14       79.04       81.25    205.70 o
  12  18 -14      116.51       33.74    219.40 o
   1   1 -13    29796.00    29775.28    238.66 o
   3   1 -13    32314.32    32616.45    249.78 o
   5   1 -13    32914.14    34712.05    258.76 o
   7   1 -13    22154.61    22435.62    238.97 o
   9   1 -13     4373.28     4481.15     98.31 o
  11   1 -13    45733.18    47627.52    448.76 o
  13   1 -13    23368.38    24065.02    270.68 o
  15   1 -13     2848.34     2686.12     77.31 o
  17   1 -13     6407.43     6184.17     80.83 o
  19   1 -13    14290.87    14233.59    150.69 o
  21   1 -13     1969.65     2133.47     86.71 o
  23   1 -13     4611.33     4904.17     95.54 o
  25   1 -13     6834.15     6723.26    127.85 o
  27   1 -13    12320.10    12342.53    168.21 o
  29   1 -13     2619.42     2634.05    116.32 o
  31   1 -13     3859.09     3788.17    138.02 o
  33   1 -13      803.12      945.89    148.72 o
  35   1 -13     1987.02     1778.00    229.44 o
  37   1 -13      268.13      314.45    111.73 o
  39   1 -13     1038.49     1138.82    131.82 o
  41   1 -13      413.32      558.15    174.20 o
  43   1 -13      990.14      781.07    159.65 o
   1   3 -13    22381.43    21536.18    268.00 o
   3   3 -13    26938.84    26787.49    291.90 o
   5   3 -13    32367.74    32710.00    335.96 o
   7   3 -13    43980.28    42887.59    420.47 o
   9   3 -13     3304.92     3797.34    142.16 o
  11   3 -13     2676.86     2639.15    121.61 o
  13   3 -13    11788.63    11948.17    206.09 o
  15   3 -13     6606.92     6641.07    155.06 o
  17   3 -13     5405.46     5860.68    156.45 o
  19   3 -13     8967.28     9604.90    122.13 o
  21   3 -13     5709.36     5606.89     98.51 o
  23   3 -13     9244.77     8943.74    168.02 o
  25   3 -13     3366.08     3711.30    150.25 o
  27   3 -13    21745.07    22332.85    293.18 o
  29   3 -13       31.97       -7.06     80.83 o
  31   3 -13      740.75      524.39    113.91 o
  33   3 -13     2269.88     2130.41    284.69 o
  35   3 -13      844.26      616.92    142.85 o
  37   3 -13      709.68      798.72    168.52 o
  39   3 -13      252.36      210.25    126.94 o
  41   3 -13        8.11       13.75    150.57 o
  43   3 -13      856.21      620.59    266.07 o
   1   5 -13    11944.36    11870.84    225.48 o
   3   5 -13    45653.04    44232.55    472.74 o
   5   5 -13      744.92      709.23    106.77 o
   7   5 -13    10158.21     9988.42    202.88 o
   9   5 -13     8439.04     8732.19    184.50 o
  11   5 -13     4572.81     4669.81    173.34 o
  13   5 -13    16586.10    16234.91    280.56 o
  15   5 -13    13734.23    13751.24    181.31 o
  17   5 -13     4213.07     4465.54    133.37 o
  19   5 -13     1146.57     1131.82     93.36 o
  21   5 -13     2497.06     2799.09    111.66 o
  23   5 -13     6445.82     7165.57    283.30 o
  25   5 -13     3132.52     3420.72    150.10 o
  27   5 -13      180.04      200.07     91.27 o
  29   5 -13     2079.60     1962.77    124.54 o
  31   5 -13     1387.72     1471.37    251.23 o
  33   5 -13      195.06      125.58    125.07 o
  35   5 -13      157.10      207.04    120.35 o
  37   5 -13       30.10       75.44    121.59 o
  39   5 -13     1473.11     1758.62    247.04 o
  41   5 -13      153.64      238.32    254.79 o
   1   7 -13     5048.47     5281.92    180.25 o
   3   7 -13    17808.80    18187.86    315.14 o
   5   7 -13    11339.38    11328.09    274.89 o
   7   7 -13       80.16       92.45    101.35 o
   9   7 -13     1031.37     1038.25     86.95 o
  11   7 -13     1418.58     1344.69     84.95 o
  13   7 -13     2307.76     2654.38    141.58 o
  15   7 -13     1467.57     1490.09    143.48 o
  17   7 -13     7709.77     7877.25    161.72 o
  19   7 -13      477.58      468.93    105.78 o
  21   7 -13     6276.82     6373.55    253.45 o
  23   7 -13    16583.58    16904.88    268.28 o
  25   7 -13     4223.60     4414.12    190.84 o
  27   7 -13      459.62      575.95    145.05 o
  29   7 -13     3165.71     3075.73    152.38 o
  31   7 -13      254.48      279.70    123.10 o
  33   7 -13      395.12      330.28    114.32 o
  35   7 -13       15.01        8.34    102.28 o
  37   7 -13      297.00      252.94    160.90 o
  39   7 -13      159.74      203.38    175.69 o
   1   9 -13     2384.15     2383.54    160.12 o
   3   9 -13     9924.04    10597.56    254.38 o
   5   9 -13     7361.49     7716.16    229.86 o
   7   9 -13     4889.27     4794.17    149.94 o
   9   9 -13     2582.48     2914.04    123.31 o
  11   9 -13     1166.24     1528.23    124.83 o
  13   9 -13    16566.95    16579.92    303.25 o
  15   9 -13    10841.62    10825.33    266.46 o
  17   9 -13     1442.93     1676.08    188.71 o
  19   9 -13     1103.01     1514.47    182.35 o
  21   9 -13     2214.56     2391.41    211.83 o
  23   9 -13      389.25      363.28    129.80 o
  25   9 -13     2619.40     2848.43    187.79 o
  27   9 -13     1569.35     1086.03    289.05 o
  29   9 -13       41.99       72.06    124.53 o
  31   9 -13       40.87       59.23    133.01 o
  33   9 -13       37.05      114.18    106.15 o
  35   9 -13      116.38      -22.61    134.09 o
  37   9 -13      289.45      128.11    224.25 o
   1  11 -13     1350.37     1680.40    163.89 o
   3  11 -13     1736.17     1888.34    161.28 o
   5  11 -13     3139.02     3079.09    155.30 o
   7  11 -13     3267.10     3161.08    164.06 o
   9  11 -13     2614.28     2756.22    164.53 o
  11  11 -13     1558.44     1604.26    165.77 o
  13  11 -13     1675.11     2085.51    160.63 o
  15  11 -13     2968.33     3164.24    209.54 o
  17  11 -13     3944.17     4017.34    203.92 o
  19  11 -13     2426.19     2652.89    250.29 o
  21  11 -13     1269.16     1424.57    181.01 o
  23  11 -13      216.98      220.37    144.67 o
  25  11 -13     1174.10     1572.98    395.14 o
  27  11 -13     1547.46     1563.35    909.45 o
  29  11 -13      184.45      233.83    220.80 o
  31  11 -13       74.06      -54.74    133.37 o
  33  11 -13      380.70       82.65    237.18 o
  35  11 -13      202.31      357.12    291.55 o
   1  13 -13     2785.40     2749.45    273.85 o
   3  13 -13      330.91      424.04    158.45 o
   5  13 -13      574.14      678.26    159.97 o
   7  13 -13     1430.94     1563.25    183.14 o
   9  13 -13     6035.21     6299.04    205.68 o
  11  13 -13     3143.27     3067.32    176.49 o
  13  13 -13      436.30      552.67    108.53 o
  15  13 -13        2.37       90.70    136.58 o
  17  13 -13      186.39       41.06    206.04 o
  19  13 -13     1160.47     1256.52    398.77 o
  21  13 -13     2115.18     2686.13    282.24 o
  23  13 -13     1054.37     1189.78    385.41 o
  25  13 -13      368.19      575.06    310.81 o
  27  13 -13      148.04      200.90    176.79 o
  29  13 -13      510.91      603.28    237.82 o
  31  13 -13      366.51      614.36    437.25 o
   1  15 -13      701.59      447.99    210.34 o
   3  15 -13     1375.09      976.92    316.68 o
   5  15 -13      205.68      159.36    128.64 o
   7  15 -13     1809.76     1449.08    347.11 o
   9  15 -13     1537.14     1384.79    388.07 o
  11  15 -13      163.54      156.54    113.90 o
  13  15 -13      500.37      103.76    166.62 o
  15  15 -13      467.66      134.14    214.65 o
  17  15 -13       14.31      -39.93    171.85 o
  19  15 -13       62.53       -8.34    173.04 o
  21  15 -13      349.31      128.81    316.06 o
  23  15 -13      185.95      -25.03    208.71 o
  25  15 -13      218.79      534.36    398.16 o
  27  15 -13      119.67      437.00    461.40 o
   1  17 -13      316.30      282.30    174.26 o
   3  17 -13      112.42      179.10    173.57 o
   5  17 -13      273.95      195.61    171.65 o
   7  17 -13      247.14       61.14    169.13 o
   9  17 -13      152.16       33.16    196.66 o
  11  17 -13      180.81      143.54    195.51 o
  13  17 -13      171.24      117.18    227.08 o
  15  17 -13      382.46      -51.28    158.42 o
  17  17 -13      848.98      498.13    295.77 o
  19  17 -13      244.32       42.68    240.66 o
   1  19 -13      126.04       89.49    190.78 o
   3  19 -13      147.98      -81.95    302.85 o
   0   0 -12     2987.97     2996.02    128.97 o
   4   0 -12    37582.72    38570.85    864.55 o
   8   0 -12   118186.30   125723.09   1344.53 o
  12   0 -12     4716.08     4328.27    130.11 o
  16   0 -12    24893.06    25321.62    313.57 o
  20   0 -12    50361.86    50757.00    697.35 o
  24   0 -12    29666.52    31092.23    394.04 o
  28   0 -12     4711.55     4951.43    179.12 o
  32   0 -12       61.18       28.04    116.70 o
  36   0 -12      374.02      292.89    145.01 o
  40   0 -12     2076.74     2436.24    254.26 o
  44   0 -12      154.55      197.21    258.22 o
   2   2 -12    12862.89    13531.70    171.80 o
   4   2 -12    22764.74    23665.53    240.97 o
   6   2 -12    26692.61    27852.95    403.93 o
   8   2 -12    85977.51    93330.14    748.51 o
  10   2 -12     2134.61     1926.83     91.57 o
  12   2 -12      528.25      357.10     73.59 o
  14   2 -12     3118.41     3282.21    115.59 o
  16   2 -12    17691.04    17689.95    241.97 o
  18   2 -12     4940.73     4817.13     77.61 o
  20   2 -12     7667.03     7292.58    105.05 o
  22   2 -12      155.56      187.41     53.18 o
  24   2 -12     4845.56     4946.95    134.81 o
  26   2 -12     2659.93     2787.95    125.35 o
  28   2 -12    13176.14    14212.60    227.13 o
  30   2 -12      203.71      193.38    120.10 o
  32   2 -12     5091.55     4680.85    176.05 o
  34   2 -12     1134.44     1315.61    143.54 o
  36   2 -12      448.99      645.10    124.90 o
  38   2 -12      520.23      391.17    131.59 o
  40   2 -12      842.08     1012.75    151.23 o
  42   2 -12      300.87      260.00    169.99 o
  44   2 -12      252.99      328.56    174.37 o
   0   4 -12     2605.88     2728.25    252.08 o
   2   4 -12    25530.51    25461.58    315.39 o
   4   4 -12     9489.55     9180.99    173.89 o
   6   4 -12    21498.24    19708.34    247.58 o
   8   4 -12    22151.85    24010.07    286.53 o
  10   4 -12      650.40      985.03    264.81 o
  12   4 -12     3563.62     3683.15    139.09 o
  14   4 -12     5341.30     5410.80    124.40 o
  16   4 -12     1358.18     1352.54     73.44 o
  18   4 -12      673.72      681.63     68.30 o
  20   4 -12    40355.29    39851.83    577.74 o
  22   4 -12    12943.30    12826.70    226.40 o
  24   4 -12    20644.25    21993.15    275.82 o
  26   4 -12     5194.31     5438.97    169.06 o
  28   4 -12      345.02      358.55    102.86 o
  30   4 -12     3218.02     3577.76    148.02 o
  32   4 -12      905.01      840.57    143.23 o
  34   4 -12      569.45      632.92    177.32 o
  36   4 -12       44.71       89.20    132.25 o
  38   4 -12      853.12     1071.00    182.84 o
  40   4 -12      267.93      231.56    177.92 o
  42   4 -12      492.87      586.66    248.36 o
   2   6 -12     4663.28     4764.81    159.59 o
   4   6 -12     3400.87     3952.35    208.06 o
   6   6 -12     1799.47     1837.01    187.02 o
   8   6 -12     6404.08     6744.08    200.78 o
  10   6 -12     7046.30     7162.64    133.09 o
  12   6 -12     4948.53     4995.42    151.44 o
  14   6 -12      675.33     1089.59     97.69 o
  16   6 -12     2378.81     2392.67    116.15 o
  18   6 -12     1850.01     1532.14     99.14 o
  20   6 -12     1264.15     1382.89    118.27 o
  22   6 -12    19033.82    18546.05    290.52 o
  24   6 -12     6540.47     6668.26    204.33 o
  26   6 -12      266.12      289.29    109.29 o
  28   6 -12     3067.48     2922.76    139.52 o
  30   6 -12     2647.11     3430.30    182.98 o
  32   6 -12      838.19     1238.09    200.11 o
  34   6 -12      134.37      204.22    124.39 o
  36   6 -12     1220.97     1047.08    246.07 o
  38   6 -12      150.14       99.00    137.02 o
  40   6 -12      176.75      430.56    175.20 o
  42   6 -12       94.66      -23.92    199.83 o
   0   8 -12     1784.97     1795.33    192.53 o
   2   8 -12      243.12      266.37    106.55 o
   4   8 -12     1505.82     1839.89    138.99 o
   6   8 -12     4372.47     4250.32    133.74 o
   8   8 -12     4815.06     4565.18    153.28 o
  10   8 -12     4586.68     4579.57    127.59 o
  12   8 -12       72.73       91.56     83.13 o
  14   8 -12    10832.27    10580.32    259.74 o
  16   8 -12    12333.93    12165.22    267.81 o
  18   8 -12     1469.76     1895.71    217.30 o
  20   8 -12     7798.53     7770.36    261.02 o
  22   8 -12     1036.88     1128.34    157.78 o
  24   8 -12     2260.46     2847.99    172.75 o
  26   8 -12      516.88      459.73    116.92 o
  28   8 -12     2779.35     3451.43    214.64 o
  30   8 -12     1395.42     1615.02    138.60 o
  32   8 -12      182.28      -34.45    109.59 o
  34   8 -12      204.15      122.12    115.52 o
  36   8 -12      148.94       95.35    124.89 o
  38   8 -12      354.32      381.56    276.26 o
  40   8 -12      350.02     1045.79    376.07 o
   2  10 -12     1832.85     2111.20    149.66 o
   4  10 -12     1308.46     1384.70    119.39 o
   6  10 -12     3710.74     3741.63    145.94 o
   8  10 -12     1015.82     1014.68    166.81 o
  10  10 -12     5333.15     5351.04    166.97 o
  12  10 -12     2583.69     2695.36    153.20 o
  14  10 -12     3643.39     4027.19    372.27 o
  16  10 -12     4526.24     4251.32    312.99 o
  18  10 -12      383.80      510.39    202.07 o
  20  10 -12     4628.71     4800.56    263.16 o
  22  10 -12     4776.14     4867.84    379.40 o
  24  10 -12      928.81     1082.80    224.71 o
  26  10 -12      234.03      135.53    159.62 o
  28  10 -12       34.55      109.53    144.88 o
  30  10 -12     1584.53     1639.54    436.14 o
  32  10 -12     1730.87     1878.68    358.93 o
  34  10 -12      566.55      432.23    179.22 o
  36  10 -12      275.15      574.58    338.78 o
  38  10 -12      117.61      204.84    266.78 o
   0  12 -12       52.84      163.39    240.50 o
   2  12 -12     2227.30     2265.39    149.08 o
   4  12 -12     1343.12     1532.06    154.58 o
   6  12 -12     4227.51     4561.55    190.23 o
   8  12 -12     4372.26     4214.20    177.69 o
  10  12 -12     4188.89     4109.66    355.07 o
  12  12 -12      582.97      507.20    107.29 o
  14  12 -12     1249.54      864.76    123.98 o
  16  12 -12     2630.76     2525.02    232.78 o
  18  12 -12     2371.08     2486.06    218.66 o
  20  12 -12     1632.41     1985.81    574.13 o
  22  12 -12      244.17      158.93    157.34 o
  24  12 -12      125.45      152.21    211.29 o
  26  12 -12      823.24      714.18    209.58 o
  28  12 -12      404.07      318.36    185.42 o
  30  12 -12       93.34     -121.84    218.51 o
  32  12 -12      107.83       92.51    175.91 o
  34  12 -12      131.16     -140.54    234.76 o
   2  14 -12     1013.09      719.67    158.54 o
   4  14 -12      651.37      498.64    140.16 o
   6  14 -12     3205.95     3112.03    170.62 o
   8  14 -12      862.92     1106.85    183.91 o
  10  14 -12      149.02       81.27    101.08 o
  12  14 -12      745.06      645.02    240.16 o
  14  14 -12      619.61      329.54     86.15 o
  16  14 -12      527.19       53.45    222.52 o
  18  14 -12     1501.59      200.89    277.50 o
  20  14 -12        3.92       58.57    207.89 o
  22  14 -12      128.13      227.50    184.98 o
  24  14 -12      325.46      382.14    204.55 o
  26  14 -12      342.21      434.71    202.66 o
  28  14 -12      110.42      162.77    233.20 o
  30  14 -12       30.66      -63.33    209.45 o
   0  16 -12     1173.71     1269.76    827.50 o
   2  16 -12      533.70      132.00    161.37 o
   4  16 -12       21.40       59.87    126.78 o
   6  16 -12      254.03      303.25    144.49 o
   8  16 -12       17.08      -42.45    116.50 o
  10  16 -12      166.04      173.23    119.41 o
  12  16 -12      805.83      511.92    389.82 o
  14  16 -12       11.21       87.36    210.41 o
  16  16 -12      587.66      320.29    243.03 o
  18  16 -12      240.79      178.39    204.59 o
  20  16 -12      207.98      167.21    257.99 o
  22  16 -12      485.45      368.72    250.90 o
  24  16 -12       22.52     -196.87    261.81 o
   2  18 -12      273.47      128.00    174.82 o
   4  18 -12       58.00      -35.78    146.03 o
   6  18 -12        6.09      -43.72    185.32 o
   8  18 -12      184.56       27.54    191.58 o
  10  18 -12       96.60      -72.79    179.84 o
  12  18 -12      137.63      176.91    248.40 o
  14  18 -12      148.19       59.36    204.09 o
  16  18 -12       49.89      329.57    338.48 o
   1   1 -11    54960.91    52694.71    339.28 o
   3   1 -11    48717.16    49812.89    402.35 o
   5   1 -11    52278.40    52756.05    411.33 o
   7   1 -11    48011.27    47037.03    486.66 o
   9   1 -11     5484.72     6311.49    169.03 o
  11   1 -11    28017.80    26958.71    422.80 o
  13   1 -11     3124.05     3226.78     69.58 o
  15   1 -11    15382.80    14889.71    136.50 o
  17   1 -11     6181.21     6873.43     95.91 o
  19   1 -11      151.65      108.62     48.78 o
  21   1 -11      732.66      855.56     62.76 o
  23   1 -11     1068.11     1427.24    105.86 o
  25   1 -11     4901.02     5201.49    147.35 o
  27   1 -11     2440.91     2275.33    112.12 o
  29   1 -11     5901.07     6240.86    180.54 o
  31   1 -11    18532.39    18936.98    270.46 o
  33   1 -11     3669.80     3781.96    154.34 o
  35   1 -11      186.49      350.37    115.85 o
  37   1 -11     2050.46     2279.09    173.63 o
  39   1 -11       56.96      240.13    122.16 o
  41   1 -11     1663.15     1789.98    176.49 o
  43   1 -11       39.19       23.14    125.58 o
  45   1 -11       31.66      388.69    285.91 o
   1   3 -11    14779.10    15021.57    225.27 o
   3   3 -11     8359.38     8412.89    164.86 o
   5   3 -11     2658.80     2237.62     96.10 o
   7   3 -11    61298.30    58883.93    516.79 o
   9   3 -11    79382.08    81003.52    753.81 o
  11   3 -11    10777.53    11328.84    231.94 o
  13   3 -11      589.67      588.61     52.69 o
  15   3 -11      411.40      372.31     40.26 o
  17   3 -11      555.55      705.54     74.32 o
  19   3 -11     5375.69     5035.55    105.43 o
  21   3 -11      755.71      778.89     77.05 o
  23   3 -11     9704.89    10200.70    176.18 o
  25   3 -11     4993.68     4688.50    147.78 o
  27   3 -11      547.29      538.10    102.15 o
  29   3 -11     1907.98     1844.43    123.38 o
  31   3 -11     4258.45     4654.83    194.88 o
  33   3 -11     4135.31     3914.41    173.55 o
  35   3 -11      227.31      375.45    122.88 o
  37   3 -11     1395.52     1452.59    152.00 o
  39   3 -11      372.14      503.17    139.12 o
  41   3 -11      377.26      480.97    180.78 o
  43   3 -11       61.80       54.28    176.76 o
   1   5 -11    69865.39    66979.85    633.40 o
   3   5 -11    32984.40    31990.15    357.73 o
   5   5 -11    11534.29    11141.71    192.67 o
   7   5 -11     6264.29     6314.98    152.29 o
   9   5 -11      284.46      326.79     49.83 o
  11   5 -11     1768.74     1655.89     89.38 o
  13   5 -11     1545.93     1601.35    140.09 o
  15   5 -11    20445.93    21222.54    241.47 o
  17   5 -11     5165.49     5150.45    176.35 o
  19   5 -11     6281.56     6606.54    185.18 o
  21   5 -11     6291.18     6821.83    186.57 o
  23   5 -11      656.62      533.33    129.95 o
  25   5 -11     2289.16     2841.04    154.65 o
  27   5 -11     5421.83     5193.46    174.98 o
  29   5 -11     6317.34     6184.27    178.70 o
  31   5 -11     1222.64     1465.89    144.59 o
  33   5 -11      683.40      542.68    134.88 o
  35   5 -11     4268.19     4476.01    186.24 o
  37   5 -11      522.80      581.90    156.24 o
  39   5 -11       75.11      140.37    134.19 o
  41   5 -11      865.89      580.70    297.54 o
  43   5 -11      247.43      193.55    232.77 o
   1   7 -11    15154.73    15358.37    419.90 o
   3   7 -11     1930.60     1910.69    139.03 o
   5   7 -11    12900.82    13661.77    198.78 o
   7   7 -11     1554.84     1907.34    110.79 o
   9   7 -11    12593.64    12299.73    189.27 o
  11   7 -11    14383.98    14645.81    207.39 o
  13   7 -11     2717.27     3016.13    150.97 o
  15   7 -11     2558.89     2630.28    211.86 o
  17   7 -11     1523.74     1441.66    132.42 o
  19   7 -11     8754.40     9382.40    207.38 o
  21   7 -11     5727.47     5858.55    169.03 o
  23   7 -11      241.06      207.28    101.63 o
  25   7 -11     1148.93      990.65    168.16 o
  27   7 -11     4440.37     4137.21    164.60 o
  29   7 -11     2414.25     2333.80    168.23 o
  31   7 -11       13.64       17.78    111.93 o
  33   7 -11      733.23      714.09    148.01 o
  35   7 -11      240.44      244.93    170.33 o
  37   7 -11      951.95      689.11    197.44 o
  39   7 -11      194.00      273.54    164.30 o
  41   7 -11      294.14      321.33    252.05 o
   1   9 -11    13856.61    13445.25    268.67 o
   3   9 -11    10582.61    10401.09    209.79 o
   5   9 -11     4167.32     3953.65    154.89 o
   7   9 -11     1537.98     1541.76    109.18 o
   9   9 -11     5356.21     5557.07    159.27 o
  11   9 -11     8792.84     8810.65    223.71 o
  13   9 -11     3198.74     3430.70    124.32 o
  15   9 -11     7329.30     7307.05    230.98 o
  17   9 -11     7166.33     7024.75    331.95 o
  19   9 -11     2086.76     2754.79    224.01 o
  21   9 -11      431.11      391.09    155.71 o
  23   9 -11     1773.28     1729.37    180.08 o
  25   9 -11     1570.72     2196.68    238.91 o
  27   9 -11     1027.06     1270.01    198.82 o
  29   9 -11     1200.99      762.46    293.10 o
  31   9 -11      601.41      379.96    123.71 o
  33   9 -11     1911.65     2066.80    203.95 o
  35   9 -11     1112.89      807.12    265.61 o
  37   9 -11      218.83       42.36    184.09 o
  39   9 -11      127.17       31.07    165.71 o
   1  11 -11     3992.08     4287.36    165.28 o
   3  11 -11     4304.35     4405.06    181.89 o
   5  11 -11     4373.24     4333.00    158.67 o
   7  11 -11     1547.60     1647.85    158.01 o
   9  11 -11     4515.40     4315.72    186.34 o
  11  11 -11     1158.31     1298.14    126.37 o
  13  11 -11     5622.87     5558.96    186.26 o
  15  11 -11     4133.31     4768.55    307.25 o
  17  11 -11       19.44      101.06    167.48 o
  19  11 -11      381.94      474.03    163.53 o
  21  11 -11      616.57      656.79    173.15 o
  23  11 -11      649.79      711.39    250.77 o
  25  11 -11     1660.51     1760.70    311.29 o
  27  11 -11      800.81      558.20    264.66 o
  29  11 -11      574.56      528.36    263.52 o
  31  11 -11      674.58      507.37    198.07 o
  33  11 -11      269.83      202.40    196.17 o
  35  11 -11       27.65     -105.34    164.00 o
  37  11 -11      211.12      -33.78    335.71 o
   1  13 -11      797.75      845.92    138.36 o
   3  13 -11     4876.49     4923.49    182.50 o
   5  13 -11     5408.11     5366.41    210.99 o
   7  13 -11      222.39      176.80    144.23 o
   9  13 -11      663.80      738.02    132.65 o
  11  13 -11      837.09      955.62    155.30 o
  13  13 -11      546.65      435.56     94.43 o
  15  13 -11      262.52      215.25    174.72 o
  17  13 -11      600.28      372.71    191.37 o
  19  13 -11       31.53      -83.98    161.31 o
  21  13 -11      584.09      759.59    211.47 o
  23  13 -11      173.47      204.78    176.65 o
  25  13 -11      122.36       23.55    273.35 o
  27  13 -11     1037.26     1377.97    461.26 o
  29  13 -11       86.30      260.42    251.76 o
  31  13 -11      116.37       39.37    180.00 o
  33  13 -11       90.77       30.48    169.12 o
   1  15 -11       55.18       14.22    113.61 o
   3  15 -11     1058.47      931.24    180.49 o
   5  15 -11      131.14      148.40    124.73 o
   7  15 -11     1596.14     1343.29    503.47 o
   9  15 -11      700.58      388.84    167.54 o
  11  15 -11      557.61      274.36    163.28 o
  13  15 -11       57.08       41.15     70.57 o
  15  15 -11      691.45      126.68    284.42 o
  17  15 -11      705.76      454.61    313.74 o
  19  15 -11      483.93      181.42    263.03 o
  21  15 -11      209.23       25.85    198.71 o
  23  15 -11       19.69      -63.98    210.92 o
  25  15 -11      553.29      649.41    291.00 o
  27  15 -11      350.93      354.51    216.49 o
   1  17 -11      829.26      320.92    158.72 o
   3  17 -11      142.11       51.64    169.83 o
   5  17 -11       49.23       25.02    112.26 o
   7  17 -11      197.73      170.63    154.78 o
   9  17 -11      423.29        3.24    303.49 o
  11  17 -11      425.02      187.93    237.15 o
  13  17 -11      170.46      -16.94    269.42 o
  15  17 -11      892.77      954.63    599.56 o
  17  17 -11      150.36       80.39    223.17 o
  19  17 -11      264.02       68.47    351.02 o
  21  17 -11      163.99      349.35    252.12 o
   1  19 -11       14.67        0.37    159.13 o
   3  19 -11      136.57       97.06    150.31 o
   5  19 -11       49.38      101.50    224.21 o
   7  19 -11       54.61      -80.39    218.04 o
   9  19 -11       47.11       12.40    205.63 o
   2   0 -10    53987.45    49733.13    433.26 o
   6   0 -10   110857.24   115949.02   1044.38 o
  10   0 -10    84548.70    91518.38    731.79 o
  14   0 -10   135603.28   143798.11   1321.68 o
  18   0 -10    28977.92    30275.77    337.81 o
  22   0 -10    19805.35    20681.80    300.72 o
  26   0 -10     1557.78     1872.77    248.68 o
  30   0 -10     8368.75     8247.75    301.91 o
  34   0 -10    12351.83    12420.13    440.37 o
  38   0 -10      992.52     1375.41    218.59 o
  42   0 -10      148.20      139.15    192.33 o
   0   2 -10     7787.19     7462.25    202.73 o
   2   2 -10     4668.66     4649.44     92.40 o
   4   2 -10    10782.12    11524.41    146.30 o
   6   2 -10     4426.33     3900.59     92.69 o
   8   2 -10    27888.26    29051.78    314.18 o
  10   2 -10     2979.47     2920.24    106.63 o
  12   2 -10    36646.35    37531.37    386.88 o
  14   2 -10    29135.32    30113.60    263.92 o
  16   2 -10     2870.90     2930.35     86.77 o
  18   2 -10     4709.06     4499.97    134.66 o
  20   2 -10     1119.22     1301.64     77.08 o
  22   2 -10     3465.63     3667.95    119.30 o
  24   2 -10     8217.04     8239.04    153.47 o
  26   2 -10     2454.70     2624.92    130.45 o
  28   2 -10      651.13      509.11     97.16 o
  30   2 -10     1128.89     1105.74    113.51 o
  32   2 -10     4675.31     4404.01    162.97 o
  34   2 -10     4338.58     4295.71    172.49 o
  36   2 -10      352.24      153.86    117.67 o
  38   2 -10     4849.27     4925.72    219.43 o
  40   2 -10      210.16      249.64    141.58 o
  42   2 -10      319.44      345.28    178.53 o
  44   2 -10      257.78      449.13    226.72 o
   2   4 -10    11370.57    10932.40    217.02 o
   4   4 -10     8744.76     9370.33    163.59 o
   6   4 -10    42980.78    41139.83    372.49 o
   8   4 -10     8193.77     8764.50    192.80 o
  10   4 -10    69143.10    69733.00    550.28 o
  12   4 -10     6234.04     6107.91    163.10 o
  14   4 -10    61860.65    63725.79    586.85 o
  16   4 -10    12706.31    13873.12    217.27 o
  18   4 -10     3303.48     3473.39    113.18 o
  20   4 -10     1708.01     1732.31    110.11 o
  22   4 -10     7758.45     7963.11    157.11 o
  24   4 -10     5667.72     5420.46    186.34 o
  26   4 -10     4000.27     3716.01    143.65 o
  28   4 -10     9040.02     8521.75    204.98 o
  30   4 -10     2752.31     2881.99    147.29 o
  32   4 -10     1712.47     1497.03    162.42 o
  34   4 -10      393.47      384.85    161.23 o
  36   4 -10     1628.92     1862.54    313.90 o
  38   4 -10     1072.47     1264.36    190.85 o
  40   4 -10       63.11      135.01    140.56 o
  42   4 -10      196.16      407.79    274.09 o
  44   4 -10      795.55      842.71    264.57 o
   0   6 -10     3496.38     3835.99    186.03 o
   2   6 -10      932.48     1045.76    107.56 o
   4   6 -10    10495.73    10327.00    160.67 o
   6   6 -10    17306.58    18147.07    315.06 o
   8   6 -10       46.12       45.93     61.64 o
  10   6 -10     5903.93     5718.63    130.98 o
  12   6 -10     7376.55     7606.88    176.15 o
  14   6 -10     1385.15     1543.06    111.60 o
  16   6 -10     1978.94     2078.87    129.17 o
  18   6 -10     2349.07     2529.49    149.23 o
  20   6 -10      534.22      802.14    105.17 o
  22   6 -10      869.23     1113.28    158.00 o
  24   6 -10     7050.43     7054.33    185.55 o
  26   6 -10      930.92     1065.28    137.17 o
  28   6 -10      853.26      719.08    128.29 o
  30   6 -10     1273.63     1118.21    159.55 o
  32   6 -10     3052.40     2835.09    229.56 o
  34   6 -10     2213.10     2235.56    228.19 o
  36   6 -10      109.52      192.61    148.26 o
  38   6 -10      404.20      309.66    157.66 o
  40   6 -10      159.45      101.50    147.68 o
  42   6 -10      864.37      747.97    207.55 o
   2   8 -10     6559.92     6677.58    198.04 o
   4   8 -10     4027.91     4191.41    125.55 o
   6   8 -10    11893.74    12280.88    195.20 o
   8   8 -10     2589.59     2478.47    115.77 o
  10   8 -10    22183.59    22249.08    362.05 o
  12   8 -10     6438.85     6930.86    167.40 o
  14   8 -10    13632.14    12604.30    326.04 o
  16   8 -10     1397.89     1291.48    223.83 o
  18   8 -10     2446.17     2608.66    206.64 o
  20   8 -10      811.33      862.96    188.53 o
  22   8 -10      288.94      271.58    107.04 o
  24   8 -10      928.95      780.21    130.37 o
  26   8 -10     6663.24     6902.40    266.54 o
  28   8 -10     2014.38     1941.88    164.57 o
  30   8 -10     1614.88     1387.53    146.60 o
  32   8 -10      528.63      428.59    134.20 o
  34   8 -10       82.46       23.17    100.38 o
  36   8 -10      551.18      465.96    158.96 o
  38   8 -10      369.76      277.06    191.42 o
  40   8 -10       95.03        9.51    195.78 o
   0  10 -10     8093.43     7841.69    231.55 o
   2  10 -10     1248.78     1344.65    118.59 o
   4  10 -10      295.09      246.72    100.10 o
   6  10 -10     2521.25     2514.20    143.13 o
   8  10 -10     1978.68     2163.84    143.24 o
  10  10 -10      255.53      402.79     91.40 o
  12  10 -10      741.66      951.50    115.00 o
  14  10 -10     3283.41     3392.22    196.22 o
  16  10 -10     2808.39     2803.12    274.84 o
  18  10 -10      434.72      528.66    156.08 o
  20  10 -10     6001.86     6156.55    258.01 o
  22  10 -10      956.93     1377.66    250.41 o
  24  10 -10     1536.57     1635.42    200.52 o
  26  10 -10     4506.91     4821.68    310.03 o
  28  10 -10     1049.45     1004.87    262.83 o
  30  10 -10      461.11      534.78    237.84 o
  32  10 -10      997.98      555.54    240.16 o
  34  10 -10      310.04      422.33    175.37 o
  36  10 -10       33.29      -17.79    157.52 o
  38  10 -10       41.24       84.57    169.80 o
   2  12 -10     2479.01     2679.58    141.81 o
   4  12 -10      111.14      110.38    131.31 o
   6  12 -10     2813.58     3331.85    163.32 o
   8  12 -10     1064.96      934.90    157.36 o
  10  12 -10     3784.78     3978.50    235.54 o
  12  12 -10     1072.28     1098.89    133.67 o
  14  12 -10      187.49      101.83     94.03 o
  16  12 -10      473.56      580.43    226.45 o
  18  12 -10     2484.40     2384.36    232.73 o
  20  12 -10     3436.87     3662.57    337.04 o
  22  12 -10      138.13       29.88    164.48 o
  24  12 -10      646.55      692.46    266.19 o
  26  12 -10      144.98      223.30    182.68 o
  28  12 -10      471.90      103.70    250.40 o
  30  12 -10      598.59      502.42    217.94 o
  32  12 -10      725.88      371.34    256.11 o
  34  12 -10      210.96       25.50    207.06 o
  36  12 -10       35.82      350.28    228.45 o
   0  14 -10      440.25      616.54    204.00 o
   2  14 -10     3421.36     3184.27    168.70 o
   4  14 -10       39.16       83.62    113.88 o
   6  14 -10      523.52      834.31    181.96 o
   8  14 -10      807.02     1013.65    149.07 o
  10  14 -10      669.66      567.26    119.79 o
  12  14 -10      193.29      177.52     88.42 o
  14  14 -10     2395.27     2387.92    265.29 o
  16  14 -10      179.25      202.42    184.21 o
  18  14 -10      342.20      140.45    189.68 o
  20  14 -10      212.39       16.63    229.61 o
  22  14 -10      723.24      367.59    232.24 o
  24  14 -10      223.91      150.41    236.43 o
  26  14 -10      130.67      -76.63    204.14 o
  28  14 -10      100.17      396.37    215.06 o
  30  14 -10      400.80      660.02    352.92 o
  32  14 -10      119.44       11.83    231.00 o
   2  16 -10     1134.13      989.21    210.80 o
   4  16 -10      782.66      942.96    276.36 o
   6  16 -10      200.51      151.63    147.80 o
   8  16 -10      182.82      128.85    123.90 o
  10  16 -10       81.99       97.81    110.93 o
  12  16 -10        6.33      -96.94    220.75 o
  14  16 -10      149.82      106.67    248.18 o
  16  16 -10      172.10       26.58    226.34 o
  18  16 -10      173.38      182.52    220.34 o
  20  16 -10      190.77      100.31    211.82 o
  22  16 -10      101.93        1.18    210.51 o
  24  16 -10       43.54      -23.22    270.78 o
  26  16 -10      191.51      209.33    230.54 o
   0  18 -10      931.32      516.61    359.43 o
   2  18 -10      517.06      186.52    169.40 o
   4  18 -10      786.39      337.79    189.25 o
   6  18 -10      215.18       30.56    165.11 o
   8  18 -10      384.77      -69.44    350.94 o
  10  18 -10       27.77      -35.63    240.54 o
  12  18 -10       45.68      -22.90    244.13 o
  14  18 -10        7.76      -83.56    239.23 o
  16  18 -10      290.50      518.40    425.78 o
  18  18 -10      172.48      304.28    316.00 o
   1   1  -9     3885.69     3968.73     74.30 o
   3   1  -9      467.03      512.54     46.95 o
   5   1  -9     3859.58     3236.92     77.85 o
   7   1  -9     5906.43     6278.48    116.60 o
   9   1  -9    80271.12    81063.27    638.28 o
  11   1  -9    39223.07    38558.49    269.67 o
  13   1  -9   141779.34   148077.52   1003.90 o
  15   1  -9     6394.26     6004.56    124.32 o
  17   1  -9     2584.27     2723.69     88.96 o
  19   1  -9     4943.40     4807.10    108.31 o
  21   1  -9     1659.63     1624.09    130.43 o
  23   1  -9    12683.65    12652.73    200.42 o
  25   1  -9     4835.36     5162.57    134.31 o
  27   1  -9     2891.51     3048.65    121.65 o
  29   1  -9      622.58      737.46    104.54 o
  31   1  -9     3368.24     3723.85    145.58 o
  33   1  -9     2212.02     2657.19    162.69 o
  35   1  -9     2150.76     2174.25    162.43 o
  37   1  -9     2555.61     2446.75    188.31 o
  39   1  -9      503.88      548.59    138.11 o
  41   1  -9       39.31      -55.25    129.22 o
  43   1  -9      401.48      406.62    185.31 o
  45   1  -9       43.87      305.02    239.70 o
   1   3  -9    13308.35    12305.31    185.85 o
   3   3  -9    10315.53    10141.40    151.52 o
   5   3  -9    29162.36    29793.22    279.00 o
   7   3  -9    28132.42    26743.73    270.78 o
   9   3  -9   165321.36   168694.83   1213.79 o
  11   3  -9    14067.03    13296.03    154.00 o
  13   3  -9    19827.89    20185.17    223.02 o
  15   3  -9    11331.11    11877.64    168.27 o
  17   3  -9    29332.70    29964.99    301.07 o
  19   3  -9    17615.30    17930.43    227.01 o
  21   3  -9    13358.77    13899.82    208.35 o
  23   3  -9     3964.85     3922.10    137.64 o
  25   3  -9     4891.30     5095.09    154.96 o
  27   3  -9     9414.79     9773.10    220.20 o
  29   3  -9     3672.86     3751.07    178.36 o
  31   3  -9      111.78       35.48    109.72 o
  33   3  -9     2110.05     2263.73    155.19 o
  35   3  -9     2061.14     2543.46    182.60 o
  37   3  -9     2214.07     2453.12    165.53 o
  39   3  -9      552.78      660.45    164.89 o
  41   3  -9      377.49      278.68    170.78 o
  43   3  -9       76.43       42.34    251.76 o
  45   3  -9      303.27      462.45    242.34 o
   1   5  -9    11842.76    11983.22    213.09 o
   3   5  -9    25160.73    25154.40    288.76 o
   5   5  -9     3181.63     3357.63    105.73 o
   7   5  -9     5838.84     5673.06    108.77 o
   9   5  -9     6510.40     5773.74    109.02 o
  11   5  -9     4595.21     4754.41    125.31 o
  13   5  -9    16916.37    16851.94    251.74 o
  15   5  -9     4295.13     4212.53    117.68 o
  17   5  -9    28643.19    29804.52    384.94 o
  19   5  -9    13939.56    14196.42    255.56 o
  21   5  -9    11463.08    12163.43    232.05 o
  23   5  -9    11282.40    11253.31    208.10 o
  25   5  -9      159.78      125.20    117.18 o
  27   5  -9     1896.92     2149.21    138.49 o
  29   5  -9     1875.05     1816.87    136.16 o
  31   5  -9     5467.18     5541.84    215.07 o
  33   5  -9      139.11      134.74    141.89 o
  35   5  -9      679.06      700.04    183.41 o
  37   5  -9      143.59      109.29    188.50 o
  39   5  -9      133.90      112.88    184.45 o
  41   5  -9       42.99     -111.59    376.85 o
  43   5  -9      383.97      258.80    249.57 o
   1   7  -9    15185.62    14758.70    195.83 o
   3   7  -9     2264.98     2771.27    110.91 o
   5   7  -9     5835.34     5930.61    146.99 o
   7   7  -9    16200.93    16295.34    220.93 o
   9   7  -9    20122.11    20084.13    259.17 o
  11   7  -9     5249.03     5595.82    154.10 o
  13   7  -9    12526.71    12680.04    331.02 o
  15   7  -9    21276.62    22701.14    374.72 o
  17   7  -9     2331.10     2268.93    126.23 o
  19   7  -9     3932.21     3809.61    156.34 o
  21   7  -9     6095.68     6342.86    212.03 o
  23   7  -9     2170.36     2411.24    181.88 o
  25   7  -9     1402.16     1367.15    131.98 o
  27   7  -9     4718.57     4962.32    188.72 o
  29   7  -9     3988.31     3502.92    178.12 o
  31   7  -9     1446.86     1290.23    139.18 o
  33   7  -9       58.95       79.97    111.66 o
  35   7  -9      378.65      301.40    136.78 o
  37   7  -9      262.96      152.20    133.84 o
  39   7  -9      136.83      304.54    145.14 o
  41   7  -9      345.08      891.31    281.84 o
   1   9  -9    14342.87    14025.31    195.76 o
   3   9  -9     2090.85     2178.65    136.06 o
   5   9  -9     3262.47     3081.19    135.68 o
   7   9  -9     9586.98     9358.49    230.68 o
   9   9  -9      935.04      980.78    129.85 o
  11   9  -9     1197.39     1268.43     96.38 o
  13   9  -9     2321.95     2666.85    387.14 o
  15   9  -9     5854.58     6027.66    280.52 o
  17   9  -9    13140.88    13924.71    666.66 o
  19   9  -9    16751.12    16760.53    362.23 o
  21   9  -9     4989.43     5436.96    309.16 o
  23   9  -9     2524.51     2716.46    327.17 o
  25   9  -9     1283.38     1259.48    194.81 o
  27   9  -9      471.90      359.00    176.93 o
  29   9  -9     1406.47     1646.71    232.41 o
  31   9  -9     1502.06     1899.19    333.50 o
  33   9  -9      155.45       76.31    102.76 o
  35   9  -9      611.88      456.64    217.21 o
  37   9  -9      530.74      350.70    219.23 o
  39   9  -9      238.31      335.61    193.07 o
   1  11  -9     6442.76     6199.46    176.12 o
   3  11  -9      108.82      299.15    112.43 o
   5  11  -9      752.22      935.51    127.82 o
   7  11  -9     1885.96     2177.15    155.92 o
   9  11  -9     4519.74     4538.96    229.88 o
  11  11  -9     4164.42     4476.43    173.28 o
  13  11  -9     3544.62     3673.12    285.93 o
  15  11  -9     3704.30     3786.25    244.10 o
  17  11  -9      842.99      881.09    189.59 o
  19  11  -9     2114.59     2115.61    257.21 o
  21  11  -9     3289.70     3286.18    255.03 o
  23  11  -9     2958.71     2993.49    321.36 o
  25  11  -9      589.54      380.73    192.40 o
  27  11  -9     1001.49      966.17    392.46 o
  29  11  -9      441.62      485.52    219.56 o
  31  11  -9      240.20      234.63    183.61 o
  33  11  -9      357.32      159.08    203.08 o
  35  11  -9      392.29      314.36    188.22 o
  37  11  -9       79.99      196.21    196.27 o
   1  13  -9     4084.80     3818.61    188.92 o
   3  13  -9     2842.75     3024.07    170.63 o
   5  13  -9     1234.66     1345.77    178.15 o
   7  13  -9     3386.11     3496.77    172.54 o
   9  13  -9      175.89      221.09    146.59 o
  11  13  -9     2416.63     2264.97    316.53 o
  13  13  -9     1778.84     1732.76    118.62 o
  15  13  -9     1082.21     1089.73    226.30 o
  17  13  -9     2579.56     2346.68    327.63 o
  19  13  -9     1487.80     1140.96    309.18 o
  21  13  -9     1133.65      804.02    306.81 o
  23  13  -9      533.22      281.69    209.84 o
  25  13  -9      371.81      192.14    196.64 o
  27  13  -9      418.20      249.96    217.49 o
  29  13  -9      140.82      187.64    282.50 o
  31  13  -9       89.96      287.19    271.34 o
  33  13  -9       83.68       24.16    198.82 o
   1  15  -9     2958.18     3392.43    244.82 o
   3  15  -9     1698.54     1987.47    177.82 o
   5  15  -9     2354.65     2493.63    189.55 o
   7  15  -9      126.92       62.31    130.21 o
   9  15  -9      434.60      405.39    166.15 o
  11  15  -9      291.78      177.26    102.27 o
  13  15  -9       30.16        3.88     73.98 o
  15  15  -9       41.83       62.93    231.36 o
  17  15  -9       84.08       76.44    200.74 o
  19  15  -9      114.78        0.80    274.42 o
  21  15  -9       58.65     -116.52    188.49 o
  23  15  -9      723.48      344.33    262.56 o
  25  15  -9      296.20       83.49    270.14 o
  27  15  -9       44.89       19.49    223.80 o
  29  15  -9      554.50      818.09    365.82 o
   1  17  -9      185.89      101.32    141.52 o
   3  17  -9       63.47      -15.28    119.70 o
   5  17  -9      472.25      351.62    178.25 o
   7  17  -9      256.53      235.59    141.56 o
   9  17  -9      105.81       76.94    169.05 o
  11  17  -9      430.36      180.92    245.63 o
  13  17  -9      240.97       10.91    250.32 o
  15  17  -9       77.07       24.48    224.15 o
  17  17  -9      232.13      -15.59    231.75 o
  19  17  -9       91.84      183.80    289.48 o
  21  17  -9        4.49      211.63    240.52 o
  23  17  -9      148.60      155.14    237.86 o
   1  19  -9      297.37      311.16    162.71 o
   3  19  -9      261.56      139.35    161.52 o
   5  19  -9      208.42      -26.93    255.27 o
   7  19  -9       47.33       25.67    262.51 o
   9  19  -9       15.43       24.86    253.01 o
  11  19  -9      207.06      -24.65    249.53 o
  13  19  -9       14.94       -0.08    309.22 o
   0   0  -8   524110.41   517838.91   9253.03 o
   4   0  -8   151060.22   143771.58   1253.62 o
   8   0  -8    55402.86    52460.39    834.54 o
  12   0  -8   106226.84   110516.10    894.97 o
  16   0  -8   112778.87   116043.66   1536.55 o
  20   0  -8     5093.76     4959.64    162.86 o
  24   0  -8     8191.64     8582.45    289.69 o
  28   0  -8     3032.93     3076.46    235.57 o
  32   0  -8    10497.44    10349.54    353.41 o
  36   0  -8      579.16      692.22    199.20 o
  40   0  -8     1330.86     1694.29    330.02 o
  44   0  -8      360.35       64.13    299.29 o
   2   2  -8     5956.46     6148.59    109.76 o
   4   2  -8     7621.24     7383.56    107.03 o
   6   2  -8    13964.86    13327.74    159.04 o
   8   2  -8    18160.15    19248.75    214.79 o
  10   2  -8     1787.11     1706.04     63.83 o
  12   2  -8    17123.98    15458.75    170.69 o
  14   2  -8      716.69      889.84     64.00 o
  16   2  -8    11679.48    11446.62    140.06 o
  18   2  -8     1360.88     1495.46     95.47 o
  20   2  -8     5834.36     5973.39    158.55 o
  22   2  -8      769.71     1095.73     99.90 o
  24   2  -8     4393.93     4543.83    136.36 o
  26   2  -8      398.86      281.33     92.77 o
  28   2  -8    12517.85    11894.78    210.30 o
  30   2  -8     2194.29     2336.89    138.29 o
  32   2  -8     1954.94     2048.07    164.70 o
  34   2  -8      772.88      721.05    147.07 o
  36   2  -8     3091.72     3199.12    178.37 o
  38   2  -8      477.52      402.16    133.05 o
  40   2  -8      110.44       14.98    119.40 o
  42   2  -8       92.06      109.23    185.15 o
  44   2  -8      222.27      648.57    256.11 o
  46   2  -8       88.88      241.87    201.92 o
   0   4  -8   167608.28   163074.78   1877.44 o
   2   4  -8    21947.87    20270.39    359.92 o
   4   4  -8   118500.90   113760.23   1599.40 o
   6   4  -8    15141.93    14998.80    154.43 o
   8   4  -8     6976.93     6779.98    101.40 o
  10   4  -8    16391.03    17101.79    201.40 o
  12   4  -8     5864.21     5666.64    134.63 o
  14   4  -8     7301.18     7702.61    152.13 o
  16   4  -8      274.16      300.92     78.53 o
  18   4  -8     4561.22     4852.04    139.12 o
  20   4  -8    20190.25    20813.61    309.34 o
  22   4  -8     4139.53     4208.87    145.80 o
  24   4  -8    14710.28    14720.44    250.85 o
  26   4  -8     7329.59     7104.04    187.33 o
  28   4  -8     8491.70     8686.64    201.40 o
  30   4  -8    11279.95    10995.03    241.91 o
  32   4  -8     2149.25     2348.41    162.16 o
  34   4  -8     1434.69     1597.46    165.71 o
  36   4  -8      691.51      842.23    155.36 o
  38   4  -8       42.28      135.99    164.21 o
  40   4  -8      666.95      826.34    180.33 o
  42   4  -8       45.58     -155.98    227.18 o
  44   4  -8      217.59      450.81    282.75 o
   2   6  -8     2834.61     2966.91    109.92 o
   4   6  -8     6814.98     6754.39    132.50 o
   6   6  -8    11511.27    11848.32    183.83 o
   8   6  -8    33389.79    31006.20    330.76 o
  10   6  -8     1219.07      971.72     85.39 o
  12   6  -8      133.67      130.16     72.84 o
  14   6  -8      356.05      301.20     86.92 o
  16   6  -8     2881.40     3017.72    133.78 o
  18   6  -8     4530.49     4836.02    155.40 o
  20   6  -8     3458.90     3890.36    163.90 o
  22   6  -8     2141.94     2303.65    128.25 o
  24   6  -8     2417.28     2144.13    182.22 o
  26   6  -8      125.95       97.73     98.96 o
  28   6  -8     1315.03     1489.85    129.79 o
  30   6  -8      415.58      390.13    153.39 o
  32   6  -8     2855.05     2927.79    197.13 o
  34   6  -8      947.38     1152.33    167.20 o
  36   6  -8      962.46      915.20    159.20 o
  38   6  -8      196.78       80.13    126.19 o
  40   6  -8      565.83      305.88    171.83 o
  42   6  -8      754.76      422.09    208.10 o
  44   6  -8      325.26      235.09    244.66 o
   0   8  -8    20307.44    20964.57    379.18 o
   2   8  -8     5103.94     5079.72    131.94 o
   4   8  -8    25651.00    23871.85    297.42 o
   6   8  -8     1895.29     1913.84    106.61 o
   8   8  -8     6605.01     6590.55    158.65 o
  10   8  -8    10637.49    10420.47    174.32 o
  12   8  -8    20352.32    20119.65    259.47 o
  14   8  -8    11481.37    11857.32    286.16 o
  16   8  -8     6233.44     6344.90    228.60 o
  18   8  -8     6027.44     6271.31    223.27 o
  20   8  -8    10727.10    11223.15    308.38 o
  22   8  -8     1477.58     1190.13    246.42 o
  24   8  -8     4735.84     4787.42    171.64 o
  26   8  -8     7888.77     7221.40    218.49 o
  28   8  -8      917.39     1000.85    152.13 o
  30   8  -8     1576.38     1786.09    148.92 o
  32   8  -8     1217.94     1190.02    144.14 o
  34   8  -8      698.71      731.90    160.81 o
  36   8  -8      700.78      677.49    170.60 o
  38   8  -8       47.28       87.22    164.00 o
  40   8  -8      217.26      561.37    247.35 o
  42   8  -8      158.61      -10.67    187.98 o
   2  10  -8      301.83      257.90    103.72 o
   4  10  -8    11476.73    11884.58    211.35 o
   6  10  -8     4737.89     5074.84    189.25 o
   8  10  -8       29.80      158.83     81.95 o
  10  10  -8     1466.81     1805.08    143.27 o
  12  10  -8     1820.57     1850.01    112.91 o
  14  10  -8     4945.27     5022.37    267.98 o
  16  10  -8      728.53     1015.10    208.61 o
  18  10  -8     2120.40     2288.88    251.83 o
  20  10  -8     2366.29     2872.72    231.98 o
  22  10  -8      689.44      516.31    200.51 o
  24  10  -8      882.95      710.46    197.32 o
  26  10  -8     1097.41     1220.07    279.79 o
  28  10  -8      233.08      217.99    181.26 o
  30  10  -8      705.30      818.09    213.40 o
  32  10  -8       24.77     -129.34    193.18 o
  34  10  -8      292.55      385.53    186.71 o
  36  10  -8       93.12      291.60    208.15 o
  38  10  -8      208.47      262.12    201.71 o
  40  10  -8        7.79      153.12    199.53 o
   0  12  -8     3131.40     3446.90    278.50 o
   2  12  -8     6058.60     6609.66    194.24 o
   4  12  -8     1842.31     1776.43    132.84 o
   6  12  -8      202.50      209.31    108.41 o
   8  12  -8     3798.13     3914.20    156.12 o
  10  12  -8      270.96      192.17     87.23 o
  12  12  -8      958.06      939.58     86.01 o
  14  12  -8     2431.53     2264.19    222.03 o
  16  12  -8     8189.67     8454.23    553.68 o
  18  12  -8      371.85      214.53    183.89 o
  20  12  -8       67.05     -146.15    146.15 o
  22  12  -8      218.85      267.69    210.06 o
  24  12  -8      857.44      546.71    293.56 o
  26  12  -8     1695.43     1185.68    353.32 o
  28  12  -8       38.57       45.25    225.23 o
  30  12  -8      173.34      254.82    292.27 o
  32  12  -8      253.21      100.11    191.92 o
  34  12  -8        7.72     -121.78    185.09 o
  36  12  -8      218.45      -50.70    231.74 o
   2  14  -8      673.76      852.38    145.26 o
   4  14  -8     2308.79     2714.98    188.73 o
   6  14  -8      115.20      101.51    132.30 o
   8  14  -8      204.59      132.87    119.56 o
  10  14  -8       72.10      228.99    132.01 o
  12  14  -8      145.93      173.99     72.52 o
  14  14  -8     1455.66     1588.00    236.36 o
  16  14  -8     1613.41     1873.73    259.96 o
  18  14  -8     1579.37     1592.73    604.26 o
  20  14  -8      165.09      184.04    273.87 o
  22  14  -8      101.32       29.71    201.51 o
  24  14  -8      171.18      -36.88    226.66 o
  26  14  -8      522.83      199.76    220.96 o
  28  14  -8       19.22       67.62    172.60 o
  30  14  -8       59.31       32.87    249.31 o
  32  14  -8        1.83      383.99    282.10 o
   0  16  -8     2400.64     2351.40    330.25 o
   2  16  -8      466.37      211.95    163.57 o
   4  16  -8      164.16     -116.69    120.80 o
   6  16  -8      265.36      110.35    160.30 o
   8  16  -8      744.46      800.62    244.49 o
  10  16  -8     1715.94     1166.36    405.50 o
  12  16  -8       23.27      -84.53    203.88 o
  14  16  -8      112.11      -77.89    204.91 o
  16  16  -8      279.46      220.05    225.10 o
  18  16  -8      122.95       62.93    202.84 o
  20  16  -8       67.74      -59.11    309.12 o
  22  16  -8      125.33       69.07    231.33 o
  24  16  -8      304.30      -62.94    268.40 o
  26  16  -8       76.93      209.32    281.58 o
   2  18  -8      280.87       44.23    169.70 o
   4  18  -8       14.74      -11.79    133.04 o
   6  18  -8      221.99       90.39    143.28 o
   8  18  -8      187.65       18.76    224.76 o
  10  18  -8      341.44       33.81    243.03 o
  12  18  -8       38.41       40.83    239.48 o
  14  18  -8       53.83       -3.88    298.72 o
  16  18  -8      287.52       41.02    243.99 o
  18  18  -8       18.80      -14.36    256.01 o
  20  18  -8       20.94     -129.55    277.72 o
   0  20  -8       59.68        9.95    220.54 o
   2  20  -8      318.26      154.22    184.02 o
   1   1  -7     1483.71     1645.72     56.02 o
   3   1  -7    11678.10    10470.57    127.25 o
   5   1  -7    14988.97    14222.81    205.46 o
   7   1  -7    37975.09    36749.42    314.27 o
   9   1  -7   125434.85   126457.20    824.86 o
  11   1  -7    13271.74    12054.66    137.15 o
  13   1  -7    23831.74    22647.80    197.50 o
  15   1  -7    19771.33    20857.71    208.63 o
  17   1  -7    21644.03    21655.00    301.32 o
  19   1  -7    20242.05    21635.13    257.63 o
  21   1  -7     3735.80     3486.24    118.96 o
  23   1  -7     6212.32     6232.33    152.21 o
  25   1  -7     8787.39     9138.31    190.60 o
  27   1  -7    27327.58    26801.51    387.06 o
  29   1  -7    14736.63    14601.31    288.98 o
  31   1  -7    10254.00    10131.13    267.75 o
  33   1  -7     2710.78     2848.28    176.10 o
  35   1  -7     4294.78     4422.79    231.45 o
  37   1  -7     1345.84     1343.04    162.96 o
  39   1  -7      865.45      653.98    165.26 o
  41   1  -7      548.44      611.48    173.87 o
  43   1  -7      105.74       32.49    173.23 o
  45   1  -7      216.65      434.30    225.19 o
   1   3  -7   117402.66   109383.89    883.28 o
   3   3  -7    10989.69    10160.77    225.96 o
   5   3  -7     7473.69     7883.18    109.95 o
   7   3  -7    11171.00    11005.49    135.39 o
   9   3  -7    82166.59    78765.64    665.67 o
  11   3  -7    69482.27    68799.15    596.32 o
  13   3  -7    23566.60    24192.16    261.23 o
  15   3  -7    56295.15    59478.83    567.41 o
  17   3  -7    14481.31    14182.84    200.07 o
  19   3  -7     8973.46     8412.23    163.26 o
  21   3  -7    14488.10    15325.86    211.27 o
  23   3  -7    11460.60    11675.49    203.90 o
  25   3  -7      320.81      237.12    110.20 o
  27   3  -7      761.25      805.90    172.71 o
  29   3  -7     6036.09     6539.45    212.02 o
  31   3  -7    11029.57    11266.27    285.25 o
  33   3  -7     2697.51     2796.71    193.46 o
  35   3  -7     2190.75     2244.04    197.42 o
  37   3  -7      158.94      141.37    143.67 o
  39   3  -7      138.81       78.46    201.57 o
  41   3  -7      739.27      547.41    187.31 o
  43   3  -7      297.22      279.10    192.31 o
  45   3  -7      197.12      538.94    248.65 o
   1   5  -7     1824.72     1863.51    115.09 o
   3   5  -7    16105.34    15636.52    183.71 o
   5   5  -7    29061.43    27938.74    284.31 o
   7   5  -7     3230.88     3163.38     98.66 o
   9   5  -7     9883.24    10134.55    171.64 o
  11   5  -7     7165.02     7201.67    145.21 o
  13   5  -7    57476.66    56779.40    701.98 o
  15   5  -7    11502.69    11697.06    202.23 o
  17   5  -7      453.66      541.32     95.49 o
  19   5  -7     5952.08     6179.78    159.41 o
  21   5  -7    12041.00    12270.02    251.39 o
  23   5  -7    12078.85    12532.06    208.15 o
  25   5  -7    12715.00    12639.61    249.73 o
  27   5  -7    23012.18    23437.13    381.76 o
  29   5  -7     2738.17     2677.65    149.74 o
  31   5  -7     1888.78     2305.78    148.17 o
  33   5  -7     1185.24     1385.74    155.45 o
  35   5  -7     1001.67     1226.95    145.76 o
  37   5  -7      284.79      278.28    147.19 o
  39   5  -7      247.18      172.73    132.00 o
  41   5  -7      360.34      486.58    170.04 o
  43   5  -7      396.43      132.38    206.84 o
  45   5  -7      226.39      264.92    283.32 o
   1   7  -7    26928.93    28642.80    299.25 o
   3   7  -7      714.02      770.94     80.91 o
   5   7  -7     5372.95     5121.19    150.17 o
   7   7  -7      296.03      318.01     67.21 o
   9   7  -7     7928.66     7469.07    155.99 o
  11   7  -7     3602.78     4108.28    123.36 o
  13   7  -7     6909.83     6459.46    222.90 o
  15   7  -7      489.50      604.13    155.46 o
  17   7  -7     6677.34     6980.41    273.83 o
  19   7  -7     6634.98     7250.73    324.76 o
  21   7  -7     4569.43     4975.81    376.45 o
  23   7  -7      392.08      429.55    144.85 o
  25   7  -7      909.04     1384.63    152.48 o
  27   7  -7     2007.85     2244.63    165.46 o
  29   7  -7      562.75      722.50    128.35 o
  31   7  -7     1176.96     1430.91    145.02 o
  33   7  -7     1982.25     2235.01    200.70 o
  35   7  -7     3537.94     3841.55    205.41 o
  37   7  -7     1387.57     1816.47    280.65 o
  39   7  -7      209.97      -89.28    172.34 o
  41   7  -7      490.61      817.78    288.07 o
  43   7  -7       67.82      -25.19    197.13 o
   1   9  -7     9198.51    10134.67    318.59 o
   3   9  -7     8024.02     8687.65    182.20 o
   5   9  -7     1185.16     1304.71    113.80 o
   7   9  -7      465.29      753.36    112.63 o
   9   9  -7     2825.18     3081.82    137.05 o
  11   9  -7     4416.49     4638.54    163.15 o
  13   9  -7     1808.95     2170.57    421.75 o
  15   9  -7     3552.18     3869.13    341.44 o
  17   9  -7     4101.95     4344.46    256.45 o
  19   9  -7    28019.95    27605.62    510.79 o
  21   9  -7    25603.51    24966.69    468.56 o
  23   9  -7     3823.23     4386.81    243.24 o
  25   9  -7      808.24      483.74    203.18 o
  27   9  -7     6452.37     6981.66    367.83 o
  29   9  -7      261.82      230.52    206.23 o
  31   9  -7      494.99      475.12    211.70 o
  33   9  -7      178.39       73.13    177.88 o
  35   9  -7      219.69       14.74    172.24 o
  37   9  -7       11.06      -69.53    171.38 o
  39   9  -7      619.67      467.85    240.69 o
  41   9  -7       44.18      404.46    285.23 o
   1  11  -7     1610.98     2141.04    197.88 o
   3  11  -7     3773.48     3226.04    183.48 o
   5  11  -7      543.02      669.40    124.06 o
   7  11  -7     3955.53     4306.03    161.61 o
   9  11  -7     8839.79     8646.35    208.37 o
  11  11  -7     5156.21     5170.71    156.99 o
  13  11  -7     1010.87      948.89     68.64 o
  15  11  -7     2514.78     2376.65    292.37 o
  17  11  -7     1319.38     1478.42    205.35 o
  19  11  -7     2127.67     2565.08    269.31 o
  21  11  -7     1501.67     1283.99    222.64 o
  23  11  -7     2218.87     1982.48    316.86 o
  25  11  -7      236.96      208.94    181.96 o
  27  11  -7     1268.45     1214.52    267.45 o
  29  11  -7      579.63      546.93    218.68 o
  31  11  -7      634.05      580.03    257.44 o
  33  11  -7      311.65      439.88    213.50 o
  35  11  -7      176.51      316.25    264.59 o
  37  11  -7      708.55      979.69    449.44 o
  39  11  -7      302.65      318.68    225.65 o
   1  13  -7     1276.61     1533.12    209.88 o
   3  13  -7      283.45      246.49    158.81 o
   5  13  -7     2328.42     2175.25    168.35 o
   7  13  -7     2284.24     2487.33    169.55 o
   9  13  -7     6154.00     6589.47    201.59 o
  11  13  -7     2275.29     2116.60    136.74 o
  13  13  -7     1542.38     1478.68     82.80 o
  15  13  -7     2813.88     2855.33    247.72 o
  17  13  -7     3368.47     3501.78    286.84 o
  19  13  -7     1292.46     1603.93    300.93 o
  21  13  -7      793.79     1143.40    285.04 o
  23  13  -7     1430.50      969.74    275.97 o
  25  13  -7     1850.56     1567.78    586.62 o
  27  13  -7      656.82      308.60    219.64 o
  29  13  -7      148.22      187.83    202.74 o
  31  13  -7      182.18      138.70    295.69 o
  33  13  -7      135.01       67.30    217.83 o
  35  13  -7      409.14      384.93    248.77 o
   1  15  -7      892.40     1036.12    206.68 o
   3  15  -7      154.50      107.87    180.59 o
   5  15  -7      438.67      526.98    136.10 o
   7  15  -7     2000.62     2355.34    237.67 o
   9  15  -7     1208.72     1420.15    163.63 o
  11  15  -7      108.24      104.28     85.97 o
  13  15  -7       15.98       39.03     49.91 o
  15  15  -7      370.39      104.89    263.52 o
  17  15  -7      132.11      -66.05    219.19 o
  19  15  -7       55.14      -87.86    202.73 o
  21  15  -7       56.07       87.27    211.78 o
  23  15  -7       44.21       -5.14    203.03 o
  25  15  -7      140.08      138.44    228.56 o
  27  15  -7      292.55      364.89    302.67 o
  29  15  -7       71.13       49.45    215.43 o
  31  15  -7      146.20      224.20    291.82 o
   1  17  -7      380.33      -14.47    225.61 o
   3  17  -7      709.88      368.07    173.41 o
   5  17  -7      271.10      125.68    167.87 o
   7  17  -7       63.45       35.91    143.75 o
   9  17  -7      161.80      111.86    113.74 o
  11  17  -7     1771.17     2062.16    764.83 o
  13  17  -7      476.67        5.76    252.81 o
  15  17  -7      664.11      251.71    347.27 o
  17  17  -7      153.35      191.63    236.68 o
  19  17  -7       74.39      -12.00    229.51 o
  21  17  -7      424.08      163.29    482.06 o
  23  17  -7      460.93      428.07    275.59 o
  25  17  -7      318.38       63.31    301.61 o
   1  19  -7      325.53      159.22    183.08 o
   3  19  -7      201.62       66.26    192.84 o
   5  19  -7      452.59       18.13    213.45 o
   7  19  -7      151.47      -24.78    230.79 o
   9  19  -7      149.20       46.97    304.53 o
  11  19  -7       36.96      -50.84    222.37 o
  13  19  -7       18.48      -12.70    280.02 o
  15  19  -7        2.27       62.35    267.81 o
   2   0  -6     8014.78     7851.36    111.52 o
   6   0  -6   149482.03   148817.67   1290.29 o
  10   0  -6    78376.77    79764.50    921.32 o
  14   0  -6    46681.04    43880.75    504.81 o
  18   0  -6    18074.21    19191.99    355.51 o
  22   0  -6    27368.02    26007.35    478.11 o
  26   0  -6     6100.30     5401.83    265.58 o
  30   0  -6     3489.66     3519.89    423.10 o
  34   0  -6     9301.19     8075.38    416.08 o
  38   0  -6      385.58      469.27    200.05 o
  42   0  -6      591.59      393.08    276.53 o
  46   0  -6      254.06      326.01    390.15 o
   0   2  -6   185260.86   172351.58   1859.31 o
   2   2  -6   197598.02   190435.02   1318.84 o
   4   2  -6    67388.34    64389.18    448.82 o
   6   2  -6    25539.20    24624.77    179.97 o
   8   2  -6    19010.34    18094.25    164.84 o
  10   2  -6    89455.36    86234.68    638.68 o
  12   2  -6     2261.88     2383.09     90.30 o
  14   2  -6    33831.32    32026.46    358.55 o
  16   2  -6      664.54      651.14     70.94 o
  18   2  -6    25631.55    24710.30    247.13 o
  20   2  -6     7801.63     8584.31    195.32 o
  22   2  -6     5958.17     5608.34    143.36 o
  24   2  -6    15504.25    15982.35    274.46 o
  26   2  -6     3932.88     4062.37    160.75 o
  28   2  -6     6359.56     6730.81    199.42 o
  30   2  -6     2929.79     3405.76    252.89 o
  32   2  -6      198.62      121.07    121.81 o
  34   2  -6     2026.29     2664.67    215.87 o
  36   2  -6       77.55      -21.79    155.56 o
  38   2  -6      176.46      271.16    157.52 o
  40   2  -6      332.43      218.74    179.27 o
  42   2  -6      445.62      691.97    194.16 o
  44   2  -6      157.42      373.79    218.08 o
  46   2  -6       74.14      162.81    288.25 o
   2   4  -6    23238.32    21648.31    392.43 o
   4   4  -6     5587.69     5364.69    116.56 o
   6   4  -6    13663.95    13184.81    168.42 o
   8   4  -6     1676.11     1697.92     80.21 o
  10   4  -6    40648.02    40463.95    390.34 o
  12   4  -6      651.71      781.58     90.34 o
  14   4  -6    11469.37    12012.59    184.50 o
  16   4  -6     2604.07     2542.50    101.69 o
  18   4  -6    18692.27    18828.99    259.61 o
  20   4  -6     4757.89     4586.52    150.54 o
  22   4  -6     2799.17     2909.89    124.43 o
  24   4  -6     4415.51     4487.63    156.39 o
  26   4  -6     4254.70     4236.39    163.43 o
  28   4  -6      269.94      255.53    115.19 o
  30   4  -6     9467.66     9427.73    237.43 o
  32   4  -6       66.83       88.62    127.61 o
  34   4  -6      878.50      731.27    189.60 o
  36   4  -6      758.22      660.88    149.15 o
  38   4  -6      664.41      353.67    162.65 o
  40   4  -6       11.20      164.36    137.20 o
  42   4  -6      556.74      909.80    234.96 o
  44   4  -6      459.41      419.56    218.29 o
   0   6  -6    13151.00    13298.41    342.94 o
   2   6  -6     3389.99     3792.80    127.73 o
   4   6  -6    14924.98    14141.30    200.94 o
   6   6  -6    21387.10    20775.90    234.86 o
   8   6  -6     8806.46     9434.49    142.39 o
  10   6  -6      171.03       46.24     56.31 o
  12   6  -6     4284.48     4478.58    181.62 o
  14   6  -6    63938.10    63808.84    604.87 o
  16   6  -6     3276.42     3090.98    118.80 o
  18   6  -6    14065.13    13659.37    231.12 o
  20   6  -6     5995.61     5751.36    191.48 o
  22   6  -6     5799.23     5590.28    224.48 o
  24   6  -6     2943.48     3119.86    132.51 o
  26   6  -6     7002.01     7554.37    203.72 o
  28   6  -6     3272.74     3591.81    171.20 o
  30   6  -6     2397.66     2536.06    152.16 o
  32   6  -6     1390.25     1464.29    222.65 o
  34   6  -6      900.78     1288.66    147.03 o
  36   6  -6       51.81      -19.57    120.07 o
  38   6  -6       31.04      -48.09    106.55 o
  40   6  -6       43.48       74.01    126.33 o
  42   6  -6      299.61      330.73    207.88 o
  44   6  -6      125.70      159.17    255.44 o
   2   8  -6     1120.78      849.92    112.28 o
   4   8  -6    17668.21    18121.67    271.36 o
   6   8  -6    24415.51    23618.84    308.46 o
   8   8  -6     1447.88     1482.08     86.65 o
  10   8  -6    30440.86    29740.18    337.88 o
  12   8  -6     2679.78     2592.01    167.98 o
  14   8  -6     5958.53     6003.34    263.34 o
  16   8  -6    19169.70    19848.48    396.46 o
  18   8  -6      121.76      319.25    147.34 o
  20   8  -6     7766.72     7432.46    297.69 o
  22   8  -6     6244.65     6450.78    332.29 o
  24   8  -6     6502.01     6136.29    263.73 o
  26   8  -6     3132.31     3548.94    156.79 o
  28   8  -6     1331.27     1530.52    147.13 o
  30   8  -6     2015.55     2312.39    143.11 o
  32   8  -6       42.28      142.20     99.24 o
  34   8  -6      874.30      832.09    158.38 o
  36   8  -6      474.54      504.84    272.12 o
  38   8  -6       19.72      -58.57    212.06 o
  40   8  -6      883.22      919.27    317.18 o
  42   8  -6      210.70      353.23    342.37 o
   0  10  -6    14078.33    13831.91    373.81 o
   2  10  -6     2705.47     3099.31    197.91 o
   4  10  -6     1102.84     1368.78    142.77 o
   6  10  -6     2040.26     2215.45    128.53 o
   8  10  -6     3918.64     3774.60    131.25 o
  10  10  -6     1864.19     1822.88    113.95 o
  12  10  -6      936.96      931.79     88.73 o
  14  10  -6      124.47      -26.75    142.59 o
  16  10  -6     6378.69     6142.44    253.89 o
  18  10  -6     2917.07     2937.81    302.16 o
  20  10  -6     3015.12     2777.54    304.48 o
  22  10  -6      384.40      462.09    218.98 o
  24  10  -6    10691.79    10764.37    541.82 o
  26  10  -6     1108.94     1099.66    256.59 o
  28  10  -6      280.32      430.18    197.80 o
  30  10  -6      803.88      961.67    208.13 o
  32  10  -6       37.92      -11.85    176.33 o
  34  10  -6      586.87      651.34    292.62 o
  36  10  -6      152.33      221.88    194.45 o
  38  10  -6      616.68      449.90    256.62 o
  40  10  -6      208.24      327.43    247.26 o
   2  12  -6     2807.32     3158.34    217.72 o
   4  12  -6     2790.71     3009.65    198.81 o
   6  12  -6     4721.52     5202.10    226.59 o
   8  12  -6     6472.48     6319.56    195.92 o
  10  12  -6     5744.11     6268.36    236.31 o
  12  12  -6     3533.89     3933.29    134.63 o
  14  12  -6     7374.09     7265.47    294.48 o
  16  12  -6     3458.81     3500.12    294.95 o
  18  12  -6       76.53      149.68    181.87 o
  20  12  -6     1124.92     1260.37    219.81 o
  22  12  -6     1486.46     1571.63    232.31 o
  24  12  -6      416.35      383.46    276.49 o
  26  12  -6     1058.60      971.91    370.96 o
  28  12  -6      110.65       10.00    173.09 o
  30  12  -6      564.61       91.18    267.70 o
  32  12  -6       28.81       28.55    178.28 o
  34  12  -6      142.02       36.13    221.19 o
  36  12  -6      299.46      231.79    278.48 o
   0  14  -6     5941.39     5753.59    369.05 o
   2  14  -6     1477.32     1750.11    246.18 o
   4  14  -6     4949.02     5349.74    253.15 o
   6  14  -6      613.77      683.38    127.09 o
   8  14  -6     3067.03     3133.35    152.85 o
  10  14  -6      397.23      374.39     94.91 o
  12  14  -6     3809.89     3625.26    155.05 o
  14  14  -6      305.39      324.28    222.23 o
  16  14  -6     1399.32     1320.25    287.02 o
  18  14  -6     1625.67     1629.69    264.87 o
  20  14  -6      648.21      110.49    267.10 o
  22  14  -6     1162.86      514.46    402.59 o
  24  14  -6      113.04       43.39    260.65 o
  26  14  -6       78.33      118.37    250.55 o
  28  14  -6      478.72      135.91    233.94 o
  30  14  -6      318.43      244.95    233.97 o
  32  14  -6     1006.69      421.55    282.89 o
   2  16  -6      297.55      280.74    189.47 o
   4  16  -6      292.02      173.35    209.99 o
   6  16  -6      236.90      133.60    124.13 o
   8  16  -6      119.77       31.24    105.90 o
  10  16  -6     2390.16     2572.64    157.06 o
  12  16  -6      226.67      235.42    128.64 o
  14  16  -6      981.66      651.74    462.66 o
  16  16  -6      290.63       23.48    275.28 o
  18  16  -6     1000.67      430.01    329.36 o
  20  16  -6      391.52      297.75    255.15 o
  22  16  -6      432.62      465.40    312.51 o
  24  16  -6      235.34       53.27    261.76 o
  26  16  -6      230.14      455.01    387.74 o
  28  16  -6       65.99      330.60    338.48 o
   0  18  -6     1044.98       22.73    279.62 o
   2  18  -6       99.23        6.45    153.17 o
   4  18  -6       18.01       14.11    133.69 o
   6  18  -6      371.68      236.64    177.03 o
   8  18  -6       81.64      -14.10    193.24 o
  10  18  -6      154.06      -18.84    322.93 o
  12  18  -6      937.70       17.49    256.51 o
  14  18  -6       61.15       18.48    263.44 o
  16  18  -6       64.10      249.08    330.21 o
  18  18  -6      265.97       77.14    305.51 o
  20  18  -6       64.08       23.01    243.87 o
   2  20  -6       88.18       -4.55    160.36 o
   4  20  -6       30.71       17.56    215.72 o
   6  20  -6      109.87        1.76    233.77 o
   8  20  -6      609.15       10.86    385.53 o
   1   1  -5   217872.23   207169.23   1261.11 o
   3   1  -5   146407.88   134064.25    815.63 o
   5   1  -5   322796.84   302655.53   5447.83 o
   7   1  -5     6567.46     6369.00    145.66 o
   9   1  -5    64219.20    60545.61    454.13 o
  11   1  -5    41498.54    40376.04    305.54 o
  13   1  -5    31662.35    29829.74    290.92 o
  15   1  -5    21184.47    21084.86    233.19 o
  17   1  -5    18415.91    18639.06    232.84 o
  19   1  -5     7397.52     7411.49    153.83 o
  21   1  -5     1214.66     1598.01    121.86 o
  23   1  -5      953.72      748.19    117.99 o
  25   1  -5     1438.20     1482.04    144.03 o
  27   1  -5     5098.42     5217.87    203.47 o
  29   1  -5     6875.87     6993.25    249.26 o
  31   1  -5      350.11      483.45    168.16 o
  33   1  -5     1992.04     2494.23    206.74 o
  35   1  -5     1150.98     1083.00    166.97 o
  37   1  -5      420.82      472.42    182.03 o
  39   1  -5      369.58      299.30    164.84 o
  41   1  -5       21.71      110.78    172.42 o
  43   1  -5       45.30      333.13    228.45 o
  45   1  -5      502.95      772.89    568.29 o
  47   1  -5      107.94      232.98    433.79 o
   1   3  -5    29410.06    28541.43    388.34 o
   3   3  -5    14306.73    13189.29    150.36 o
   5   3  -5    36405.43    33362.74    267.07 o
   7   3  -5    26814.14    24058.80    221.99 o
   9   3  -5     9380.87     9388.45    137.06 o
  11   3  -5    22008.32    20689.32    297.50 o
  13   3  -5    21661.13    21907.80    268.74 o
  15   3  -5    29461.79    31315.02    349.50 o
  17   3  -5    14099.16    13724.84    177.88 o
  19   3  -5    22113.64    20886.23    259.06 o
  21   3  -5     1882.47     1776.37    114.82 o
  23   3  -5    19207.62    18852.19    249.19 o
  25   3  -5     6046.30     6120.47    426.92 o
  27   3  -5      464.82      423.39    128.64 o
  29   3  -5     2892.51     3023.14    195.72 o
  31   3  -5      936.03      766.75    156.02 o
  33   3  -5     4231.79     4550.62    224.76 o
  35   3  -5     1274.45     1133.13    203.22 o
  37   3  -5      241.70      184.84    149.27 o
  39   3  -5     1187.21     1085.28    207.30 o
  41   3  -5     1287.43     1628.46    179.68 o
  43   3  -5       24.17      387.17    197.41 o
  45   3  -5       12.24      259.86    218.54 o
   1   5  -5    57552.48    55502.46    516.87 o
   3   5  -5     4450.48     4554.15    103.93 o
   5   5  -5    69819.52    66778.87    782.16 o
   7   5  -5     6926.92     6731.89    134.22 o
   9   5  -5    21430.08    21298.71    459.29 o
  11   5  -5     5750.10     6186.33    144.21 o
  13   5  -5    30374.18    29111.19    322.88 o
  15   5  -5     2097.52     2111.57    160.45 o
  17   5  -5     5205.91     5496.64    131.88 o
  19   5  -5      179.01      144.76     77.11 o
  21   5  -5      162.81      205.38    105.90 o
  23   5  -5     1233.26     1484.79    108.72 o
  25   5  -5     2796.15     2783.31    153.29 o
  27   5  -5     3112.36     3198.17    166.40 o
  29   5  -5     2102.91     1982.73    152.71 o
  31   5  -5      599.40      690.32    134.40 o
  33   5  -5      265.23      242.53    138.13 o
  35   5  -5     1308.51     1295.29    159.68 o
  37   5  -5      801.93      954.35    174.37 o
  39   5  -5       25.49       41.03    124.18 o
  41   5  -5       90.06      175.25    161.03 o
  43   5  -5      176.87      141.69    157.40 o
  45   5  -5      137.61      281.58    286.05 o
   1   7  -5    28017.39    27887.04    355.95 o
   3   7  -5     2117.60     2770.64    125.64 o
   5   7  -5    24395.01    25324.47    266.60 o
   7   7  -5    21352.41    20168.25    291.33 o
   9   7  -5    42071.86    42342.67    487.18 o
  11   7  -5     5696.69     5895.82    204.68 o
  13   7  -5    19284.72    19729.17    351.64 o
  15   7  -5     1594.28     1600.32    148.57 o
  17   7  -5    21657.11    21622.84    425.98 o
  19   7  -5     8888.50     9106.29    177.73 o
  21   7  -5    11542.86    11238.58    238.84 o
  23   7  -5      458.23      895.20    127.23 o
  25   7  -5     1052.28     1136.66    107.66 o
  27   7  -5     8551.11     8357.98    217.17 o
  29   7  -5       48.63      -61.74     92.21 o
  31   7  -5     2265.76     2627.41    191.41 o
  33   7  -5     1237.02     1156.63    166.73 o
  35   7  -5     1134.61     1207.15    173.94 o
  37   7  -5      268.82      195.62    125.52 o
  39   7  -5      700.80      522.79    213.20 o
  41   7  -5       54.11      -80.14    214.51 o
  43   7  -5      203.34      285.44    251.17 o
   1   9  -5    10791.68    10488.45    309.05 o
   3   9  -5     5847.55     5826.91    219.23 o
   5   9  -5    13654.19    13602.14    247.22 o
   7   9  -5     4080.88     4189.03    129.79 o
   9   9  -5     5914.68     5401.18    129.77 o
  11   9  -5     2076.71     1709.46    136.54 o
  13   9  -5     4752.81     4882.18    212.19 o
  15   9  -5     2008.21     2234.09    191.45 o
  17   9  -5      975.39      901.28    227.15 o
  19   9  -5      907.23     1203.73    178.97 o
  21   9  -5     9941.15     9416.75    300.18 o
  23   9  -5     3537.83     2840.83    230.59 o
  25   9  -5     2420.42     2888.90    272.69 o
  27   9  -5       32.05      -81.75    157.93 o
  29   9  -5      550.31      554.40    178.37 o
  31   9  -5      835.61      800.33    223.31 o
  33   9  -5      444.38      249.13    201.63 o
  35   9  -5       77.61      102.76    200.81 o
  37   9  -5      448.59      520.23    329.57 o
  39   9  -5      102.25      245.18    251.85 o
  41   9  -5       96.47      241.97    314.61 o
   1  11  -5      857.51      907.34    180.10 o
   3  11  -5     3357.98     3343.87    214.45 o
   5  11  -5     5092.41     5094.87    202.84 o
   7  11  -5      758.53      701.15     99.36 o
   9  11  -5     6060.86     6013.49    244.68 o
  11  11  -5     2757.53     2848.01    124.20 o
  13  11  -5      536.27      622.36    180.43 o
  15  11  -5     9135.91     9597.81    310.02 o
  17  11  -5    10680.03    10505.15    340.47 o
  19  11  -5      520.03      469.82    442.07 o
  21  11  -5      814.08      818.57    208.58 o
  23  11  -5     1171.64     1245.02    255.58 o
  25  11  -5     2275.09     2146.64    301.07 o
  27  11  -5      212.81      121.41    195.85 o
  29  11  -5      507.56      508.04    261.42 o
  31  11  -5     1014.27      297.09    222.75 o
  33  11  -5       67.06      138.39    184.34 o
  35  11  -5       75.40      210.53    213.07 o
  37  11  -5      165.49      301.51    233.34 o
  39  11  -5      171.36      468.60    246.54 o
   1  13  -5     2261.52     2646.43    240.16 o
   3  13  -5     1638.61     1839.70    315.80 o
   5  13  -5      320.14      387.87    168.91 o
   7  13  -5     4637.56     5598.95    253.91 o
   9  13  -5     6996.82     7104.35    207.52 o
  11  13  -5      678.14      820.73    121.63 o
  13  13  -5     2141.69     2565.49    240.27 o
  15  13  -5     1636.93     1469.87    230.87 o
  17  13  -5      225.17       86.03    203.58 o
  19  13  -5     1769.69     2089.38    265.50 o
  21  13  -5      817.40      501.68    260.25 o
  23  13  -5     4118.38     3649.71    291.17 o
  25  13  -5      611.41      210.11    232.51 o
  27  13  -5      254.03      117.94    208.72 o
  29  13  -5       32.92      -33.88    211.66 o
  31  13  -5      510.38      203.30    239.98 o
  33  13  -5      717.95      315.33    295.56 o
  35  13  -5      231.41     -102.07    243.39 o
   1  15  -5      375.30      367.14    223.48 o
   3  15  -5      773.79      844.54    201.44 o
   5  15  -5      500.43      356.51    232.52 o
   7  15  -5     5440.08     6161.70    280.46 o
   9  15  -5      690.39      688.70    116.60 o
  11  15  -5     1234.53     1158.31    103.50 o
  13  15  -5     1578.28     1733.52    280.97 o
  15  15  -5     1220.64     2150.53    287.92 o
  17  15  -5      160.45       38.43    251.17 o
  19  15  -5      413.14      121.09    245.89 o
  21  15  -5      440.70       66.14    314.94 o
  23  15  -5       99.20      161.67    220.92 o
  25  15  -5      350.96      372.27    266.53 o
  27  15  -5      189.67       38.63    230.89 o
  29  15  -5       45.09       53.64    276.09 o
  31  15  -5      317.04      292.99    287.62 o
   1  17  -5      384.70      -55.68    231.25 o
   3  17  -5      352.95      100.07    247.41 o
   5  17  -5      339.93        8.02    219.25 o
   7  17  -5      378.95      145.65    139.09 o
   9  17  -5      461.32      138.89    152.17 o
  11  17  -5      653.95       60.87    244.88 o
  13  17  -5      874.40      355.44    252.12 o
  15  17  -5      100.13       52.68    238.14 o
  17  17  -5       92.80      226.41    284.45 o
  19  17  -5       96.97     -175.27    242.18 o
  21  17  -5      137.88      -19.86    240.37 o
  23  17  -5      540.76      381.72    343.56 o
  25  17  -5      751.67      651.38    464.08 o
   1  19  -5      355.64       16.52    248.14 o
   3  19  -5      148.01      -30.51    208.52 o
   5  19  -5       43.28       58.81    147.98 o
   7  19  -5      570.23        9.41    239.54 o
   9  19  -5      532.81       11.52    260.14 o
  11  19  -5      133.09      -30.46    410.42 o
  13  19  -5      153.79        1.08    230.49 o
  15  19  -5       17.96      -85.13    212.78 o
  17  19  -5       53.08       81.29    249.74 o
   0   0  -4     4755.09     4472.01     86.67 o
   4   0  -4    22351.56    20443.52    676.23 o
   8   0  -4    42312.59    36267.37    471.52 o
  12   0  -4    14387.95    14288.99    264.70 o
  16   0  -4      283.13      545.83    121.28 o
  20   0  -4    56953.99    52964.98    766.49 o
  24   0  -4    25205.39    25436.08    710.81 o
  28   0  -4     5026.59     4882.40    374.11 o
  32   0  -4     1573.96     1625.35    295.25 o
  36   0  -4     6002.95     5080.16    427.61 o
  40   0  -4     1011.58     1268.42    374.11 o
  44   0  -4      183.15     -172.80    595.02 o
   2   2  -4     2065.17     1868.76     58.44 o
   4   2  -4   215450.92   209508.00   1377.33 o
   6   2  -4     1539.59     1627.29     93.85 o
   8   2  -4    28138.95    26334.93    333.73 o
  10   2  -4    69039.90    69429.49    520.72 o
  12   2  -4    34156.22    33655.72    297.02 o
  14   2  -4     6980.94     7047.07    129.67 o
  16   2  -4    16177.31    16178.06    203.05 o
  18   2  -4     7570.11     7909.71    152.14 o
  20   2  -4     3329.49     3554.36    123.93 o
  22   2  -4     1591.15     1530.35    114.46 o
  24   2  -4     7933.92     8153.01    200.98 o
  26   2  -4     2660.53     2289.22    167.67 o
  28   2  -4     2988.43     2744.00    153.47 o
  30   2  -4     2330.35     2084.06    166.65 o
  32   2  -4     4115.44     4015.30    188.79 o
  34   2  -4      269.65      127.62    134.71 o
  36   2  -4     3893.20     3710.18    207.72 o
  38   2  -4      772.94      555.62    179.64 o
  40   2  -4     3039.18     3254.12    273.79 o
  42   2  -4       71.27       31.06    185.62 o
  44   2  -4      165.22      286.26    239.55 o
  46   2  -4       46.30      162.19    368.46 o
   0   4  -4    45020.04    45521.93    609.30 o
   2   4  -4    21723.46    20654.71    338.29 o
   4   4  -4    45539.41    43633.12    396.70 o
   6   4  -4    62109.18    62111.39    736.48 o
   8   4  -4    18096.17    17586.58    481.61 o
  10   4  -4    76928.87    76522.54    648.61 o
  12   4  -4    47421.66    49012.10    452.25 o
  14   4  -4     8393.32     8179.03    149.97 o
  16   4  -4    29324.72    27729.26    318.26 o
  18   4  -4     1825.18     2345.44    153.29 o
  20   4  -4    23673.09    23869.76    278.59 o
  22   4  -4    19514.21    19363.31    258.54 o
  24   4  -4    10083.45    10364.18    215.35 o
  26   4  -4    10471.45    11212.98    212.27 o
  28   4  -4     2994.84     3254.74    147.20 o
  30   4  -4      712.81      710.08    125.48 o
  32   4  -4      677.01      736.39    135.07 o
  34   4  -4     1812.34     1912.22    164.91 o
  36   4  -4      948.60     1063.80    148.22 o
  38   4  -4      983.27     1048.35    173.64 o
  40   4  -4      229.88      -11.74    165.87 o
  42   4  -4        3.21       35.15    169.63 o
  44   4  -4      759.26     1151.43    257.05 o
  46   4  -4       22.75       62.20    218.20 o
   2   6  -4     5640.02     5614.27    139.69 o
   4   6  -4     3220.44     3343.88    135.63 o
   6   6  -4     8611.99     9326.14    158.56 o
   8   6  -4    28911.15    30384.96    397.53 o
  10   6  -4     8694.37     9613.37    230.22 o
  12   6  -4    40193.21    39230.38    781.79 o
  14   6  -4    47604.66    47885.43    581.87 o
  16   6  -4     5386.30     5569.27    152.91 o
  18   6  -4     3930.88     3818.14    121.21 o
  20   6  -4     3660.81     3676.73    163.72 o
  22   6  -4      917.26     1259.57    132.70 o
  24   6  -4      305.55      304.83    102.65 o
  26   6  -4      832.42     1070.78    105.22 o
  28   6  -4     3253.93     3387.36    219.73 o
  30   6  -4      891.65      759.09    166.46 o
  32   6  -4      154.58      194.81    105.17 o
  34   6  -4     2513.28     2525.89    151.66 o
  36   6  -4     1170.77     1261.52    141.87 o
  38   6  -4       57.99        0.74    116.86 o
  40   6  -4     1185.50      805.93    159.02 o
  42   6  -4       77.27      399.61    345.60 o
  44   6  -4      533.67      678.05    434.29 o
   0   8  -4     5385.08     5042.50    357.19 o
   2   8  -4     5914.73     6150.60    214.59 o
   4   8  -4     8806.45     8807.96    225.37 o
   6   8  -4    29039.18    30330.95    478.79 o
   8   8  -4      410.64      364.75     76.13 o
  10   8  -4     4391.30     4839.43    104.95 o
  12   8  -4      783.76      732.45    141.91 o
  14   8  -4     5145.80     5490.30    228.27 o
  16   8  -4      688.43     1019.15    209.10 o
  18   8  -4    14164.48    14184.14    339.57 o
  20   8  -4    13037.37    13408.01    323.83 o
  22   8  -4     9985.70     9886.38    297.99 o
  24   8  -4     3450.39     4022.33    285.03 o
  26   8  -4     2078.66     2363.36    205.71 o
  28   8  -4      878.37     1163.02     94.02 o
  30   8  -4     5007.73     5426.89    189.10 o
  32   8  -4      632.73      736.88     94.68 o
  34   8  -4       26.24       57.97     81.40 o
  36   8  -4      399.40      340.77    221.66 o
  38   8  -4       16.59      -71.98    223.91 o
  40   8  -4      218.88      508.13    401.10 o
  42   8  -4      625.48      370.72    313.25 o
   2  10  -4     7469.79     8063.48    249.68 o
   4  10  -4     1812.63     2197.50    167.82 o
   6  10  -4     1889.97     1856.75    158.49 o
   8  10  -4     6212.06     5994.60    216.28 o
  10  10  -4     3836.40     3945.50    135.00 o
  12  10  -4    17025.71    17369.29    395.58 o
  14  10  -4    19358.43    18456.77    385.43 o
  16  10  -4     4767.34     4900.55    302.82 o
  18  10  -4      540.34      458.77    244.56 o
  20  10  -4      470.81      240.99    173.03 o
  22  10  -4     1219.99      955.22    239.89 o
  24  10  -4      374.37      309.41    208.19 o
  26  10  -4      439.13      603.09    219.14 o
  28  10  -4     4215.82     3882.24    270.93 o
  30  10  -4     1114.59      634.45    214.41 o
  32  10  -4      926.46      602.87    209.02 o
  34  10  -4      949.85      853.78    260.74 o
  36  10  -4       21.70      -35.11    164.82 o
  38  10  -4      191.15      390.61    270.31 o
  40  10  -4      192.77       16.15    235.51 o
   0  12  -4    11144.01    12512.95    434.68 o
   2  12  -4     9346.20     9326.21    290.81 o
   4  12  -4    16106.28    16172.17    380.45 o
   6  12  -4     4570.60     4384.02    226.20 o
   8  12  -4     8280.92     8807.01    269.46 o
  10  12  -4     3848.42     4078.65    242.37 o
  12  12  -4     9812.10     9592.48    251.72 o
  14  12  -4      167.39      363.56    175.00 o
  16  12  -4      457.93      690.46    236.24 o
  18  12  -4     1681.56     1969.04    230.42 o
  20  12  -4     2740.05     2855.23    383.87 o
  22  12  -4     2478.74     2680.80    254.36 o
  24  12  -4     1971.18     2639.96    265.42 o
  26  12  -4      475.69      288.58    290.04 o
  28  12  -4      220.56      275.96    242.03 o
  30  12  -4       32.31       27.94    185.31 o
  32  12  -4      124.29       -3.66    191.72 o
  34  12  -4      327.44      331.51    241.77 o
  36  12  -4      119.96      -72.47    210.94 o
  38  12  -4       42.30       76.68    205.50 o
   2  14  -4     3273.83     3434.39    234.77 o
   4  14  -4      880.26      830.53    212.71 o
   6  14  -4     5447.55     5112.06    280.76 o
   8  14  -4     2575.60     3058.03    231.98 o
  10  14  -4     4364.25     4538.42    179.03 o
  12  14  -4     1660.80     1727.55    113.39 o
  14  14  -4      253.70      254.27    189.31 o
  16  14  -4      608.62      573.60    218.09 o
  18  14  -4      202.09      165.48    212.18 o
  20  14  -4      114.16      112.96    222.04 o
  22  14  -4      907.45      456.17    294.80 o
  24  14  -4      481.44      228.08    253.50 o
  26  14  -4      124.03       22.52    187.39 o
  28  14  -4      839.96      715.43    462.14 o
  30  14  -4      542.17      236.98    252.58 o
  32  14  -4      410.38       48.54    221.24 o
  34  14  -4       24.63       31.21    235.31 o
   0  16  -4     2588.70     3094.69    362.67 o
   2  16  -4      605.11      762.46    226.93 o
   4  16  -4     1026.09     1194.01    223.20 o
   6  16  -4      105.29      179.82    195.00 o
   8  16  -4      104.70      -58.64    175.92 o
  10  16  -4      714.58      666.07    239.41 o
  12  16  -4      136.89       86.97     91.10 o
  14  16  -4       59.26     -163.24    215.30 o
  16  16  -4     1244.95      564.94    450.60 o
  18  16  -4      439.40      400.40    412.66 o
  20  16  -4      164.18      224.77    246.17 o
  22  16  -4      548.47      424.42    301.78 o
  24  16  -4      290.74      116.38    296.24 o
  26  16  -4      419.78      355.49    276.42 o
  28  16  -4      254.01      -30.46    291.30 o
   2  18  -4      245.43       -6.11    176.78 o
   4  18  -4      595.16       33.60    220.37 o
   6  18  -4     1605.45       26.18    224.97 o
   8  18  -4      217.55       89.94    123.88 o
  10  18  -4      120.06      -19.00    183.55 o
  12  18  -4       92.30       15.76    322.45 o
  14  18  -4      110.79       15.65    220.18 o
  16  18  -4       80.15     -118.67    216.87 o
  18  18  -4        6.29      -50.70    261.31 o
  20  18  -4       50.77      -54.68    232.60 o
  22  18  -4      352.29      324.02    340.68 o
   0  20  -4      626.02        1.78    319.09 o
   2  20  -4      838.59       41.14    211.08 o
   4  20  -4      214.19       10.92    253.19 o
   6  20  -4      205.63       24.97    246.22 o
   8  20  -4      319.78       62.60    205.70 o
  10  20  -4       41.17       27.99    258.51 o
   3   1  -3    93747.42    84243.63    650.59 o
   5   1  -3   238352.66   231287.59   1531.82 o
   7   1  -3   369925.75   360301.44   2437.33 o
   9   1  -3    46256.98    42184.77    346.35 o
  11   1  -3    46750.98    48314.02    457.63 o
  13   1  -3    35592.17    34891.65    364.50 o
  15   1  -3    42179.33    42192.71    445.80 o
  17   1  -3      592.83      597.81    118.12 o
  19   1  -3      607.88      561.47    125.84 o
  21   1  -3    11055.44    11316.66    224.26 o
  23   1  -3     1870.64     1704.70    154.28 o
  25   1  -3     1576.89     1963.92    164.73 o
  27   1  -3     1430.96     1325.29    148.26 o
  29   1  -3     9422.24     9564.58    268.88 o
  31   1  -3     1625.01     1759.20    174.12 o
  33   1  -3      233.75      407.88    173.28 o
  35   1  -3      125.72      378.19    181.79 o
  37   1  -3      248.92      284.03    221.29 o
  39   1  -3      573.90      690.70    222.48 o
  41   1  -3     1208.24      880.61    244.68 o
  43   1  -3       80.68       55.91    164.36 o
  45   1  -3      107.76      299.29    349.17 o
  47   1  -3       47.81      254.39    300.18 o
   1   3  -3    58942.88    56032.21    464.81 o
   3   3  -3       64.29      142.48     44.68 o
   5   3  -3     7893.96     7380.52     88.35 o
   7   3  -3    19369.23    19417.47    271.75 o
   9   3  -3    22609.81    20955.33    221.46 o
  11   3  -3    19724.79    18278.49    245.18 o
  13   3  -3     5178.57     5361.77    142.97 o
  15   3  -3     9611.49     8702.25    156.12 o
  17   3  -3    34637.63    36008.93    414.61 o
  19   3  -3     1952.23     2162.31    105.75 o
  21   3  -3     8772.43     9030.48    201.02 o
  23   3  -3     7108.30     7004.01    198.48 o
  25   3  -3     2793.67     2903.59    140.65 o
  27   3  -3     1493.59     1466.83    166.56 o
  29   3  -3     1041.62     1220.74    134.44 o
  31   3  -3      222.25      147.27    121.15 o
  33   3  -3     2798.70     2956.42    184.24 o
  35   3  -3      416.24      408.13    172.14 o
  37   3  -3      758.42      757.03    185.78 o
  39   3  -3      227.08      229.97    188.89 o
  41   3  -3      466.26      522.37    183.37 o
  43   3  -3      417.54      672.73    192.97 o
  45   3  -3      236.04      462.16    220.40 o
   1   5  -3    89594.03    82419.30    705.66 o
   3   5  -3    78157.85    75400.21    687.61 o
   5   5  -3    29630.02    28893.17    450.28 o
   7   5  -3    16640.51    15062.04    188.86 o
   9   5  -3     3094.98     3645.68    230.71 o
  11   5  -3    27543.91    27262.71    558.32 o
  13   5  -3    27092.03    26578.30    310.40 o
  15   5  -3     1701.04     2087.91     89.39 o
  17   5  -3    19416.07    19658.76    332.46 o
  19   5  -3     2549.67     2931.12    137.39 o
  21   5  -3      136.21      196.12     90.05 o
  23   5  -3      802.14      969.71     92.49 o
  25   5  -3     4378.95     4917.17    189.13 o
  27   5  -3     1166.59     1127.30    118.32 o
  29   5  -3     6811.30     7084.63    181.85 o
  31   5  -3     1947.91     1750.33    219.93 o
  33   5  -3     1047.14      947.56    131.21 o
  35   5  -3     1778.16     1778.09    225.37 o
  37   5  -3     2293.41     2137.78    178.69 o
  39   5  -3      432.98      343.79    150.91 o
  41   5  -3      104.85      125.39    200.06 o
  43   5  -3       65.20      125.14    256.12 o
  45   5  -3       56.82      239.22    323.35 o
   1   7  -3     4016.48     4412.01    156.59 o
   3   7  -3     7057.14     6976.93    166.86 o
   5   7  -3    18887.61    19851.46    287.96 o
   7   7  -3      118.08      130.23     96.88 o
   9   7  -3    10407.60    10771.75    153.75 o
  11   7  -3    38809.87    37517.54    602.27 o
  13   7  -3    29195.58    31254.62    463.14 o
  15   7  -3      443.75      405.33    142.03 o
  17   7  -3    11334.86    11631.37    318.31 o
  19   7  -3     4553.94     4838.03    232.74 o
  21   7  -3      597.64      745.93     77.60 o
  23   7  -3     1608.37     1633.61    114.68 o
  25   7  -3     3001.23     3192.82    167.14 o
  27   7  -3     1507.97     1471.08    132.07 o
  29   7  -3      765.30      755.67     95.69 o
  31   7  -3       30.93      126.99    108.27 o
  33   7  -3      696.46      770.98    113.63 o
  35   7  -3     1364.70     1339.44    201.42 o
  37   7  -3     1156.68     1014.15    149.79 o
  39   7  -3     1277.53      955.46    519.28 o
  41   7  -3      313.81      229.96    308.50 o
  43   7  -3      411.01      366.69    294.00 o
   1   9  -3    32789.59    30046.00    605.55 o
   3   9  -3    50425.63    52063.49    609.23 o
   5   9  -3    20442.13    20383.23    398.15 o
   7   9  -3    12140.68    12434.17    265.58 o
   9   9  -3      642.56     1056.72    137.76 o
  11   9  -3     7158.87     6583.24    213.68 o
  13   9  -3    11012.16    11414.37    305.88 o
  15   9  -3     6938.56     7366.17    301.59 o
  17   9  -3    17231.89    16994.32    364.77 o
  19   9  -3      901.68     1100.08    197.22 o
  21   9  -3      907.48     1036.88    222.20 o
  23   9  -3      115.69      250.60    169.63 o
  25   9  -3     1578.29     1519.88    250.75 o
  27   9  -3      852.70     1188.45    235.98 o
  29   9  -3      282.44      391.05    193.11 o
  31   9  -3     1242.58      947.70    205.11 o
  33   9  -3     1128.85      836.66    233.93 o
  35   9  -3      355.55       85.34    195.60 o
  37   9  -3      197.54      434.35    238.95 o
  39   9  -3      255.94      744.93    325.73 o
  41   9  -3      265.51      995.95    387.54 o
   1  11  -3     9568.63     9250.97    245.37 o
   3  11  -3     4051.23     4343.49    215.03 o
   5  11  -3      827.83      779.65    154.80 o
   7  11  -3     2947.31     3376.82    231.51 o
   9  11  -3      351.05      390.85    146.13 o
  11  11  -3     1735.35     1572.29    102.00 o
  13  11  -3     8881.02     8813.40    342.10 o
  15  11  -3     2055.73     2174.81    222.64 o
  17  11  -3     5384.75     5770.13    308.65 o
  19  11  -3     3890.95     4077.42    331.21 o
  21  11  -3     4519.41     4603.20    295.26 o
  23  11  -3     1791.05     1823.09    298.70 o
  25  11  -3      521.02      496.76    283.93 o
  27  11  -3     1189.62      884.13    231.53 o
  29  11  -3      257.59      133.41    192.29 o
  31  11  -3      669.83      517.50    219.15 o
  33  11  -3      301.24      105.27    221.70 o
  35  11  -3       56.39      112.52    316.62 o
  37  11  -3      188.08      325.23    224.71 o
  39  11  -3       47.12      400.93    263.90 o
   1  13  -3     9201.25     9253.53    283.26 o
   3  13  -3     1261.69     1763.01    201.95 o
   5  13  -3     6729.13     7032.49    406.02 o
   7  13  -3     8565.37     9728.78    352.49 o
   9  13  -3      566.95      627.33    180.06 o
  11  13  -3     1117.76      941.02    112.03 o
  13  13  -3     4108.87     4095.89    272.99 o
  15  13  -3       58.91      254.06    207.56 o
  17  13  -3       10.35      -30.79    162.56 o
  19  13  -3     1152.58     1191.85    227.03 o
  21  13  -3      977.64      925.61    259.31 o
  23  13  -3      123.33      120.44    210.29 o
  25  13  -3     1467.97      724.90    318.74 o
  27  13  -3     1120.60      703.37    464.75 o
  29  13  -3       14.65       96.09    266.62 o
  31  13  -3      271.98      175.11    223.00 o
  33  13  -3      232.64      120.63    239.68 o
  35  13  -3       83.17      318.27    239.17 o
   1  15  -3      132.24       47.09    183.49 o
   3  15  -3      463.12      559.65    204.89 o
   5  15  -3     1034.86      945.68    231.99 o
   7  15  -3      825.01      807.23    216.81 o
   9  15  -3       15.76        7.88    168.96 o
  11  15  -3      766.18      752.24    131.20 o
  13  15  -3       37.34       62.10     48.97 o
  15  15  -3       26.02      -23.82    190.93 o
  17  15  -3       24.47      -11.62    197.12 o
  19  15  -3      229.38      139.57    221.83 o
  21  15  -3      426.33      446.21    369.71 o
  23  15  -3      134.32       51.48    218.40 o
  25  15  -3      131.88      107.33    264.57 o
  27  15  -3      574.36      473.05    329.01 o
  29  15  -3      226.79      245.00    257.46 o
  31  15  -3       93.97      832.94    390.32 o
   1  17  -3     1120.88      147.55    219.14 o
   3  17  -3     3658.51     3698.41    285.71 o
   5  17  -3      113.10      -27.04    196.23 o
   7  17  -3      630.49       -4.66    203.01 o
   9  17  -3      342.09      356.79    261.65 o
  11  17  -3      489.62      455.22    179.31 o
  13  17  -3      455.92      264.03    293.40 o
  15  17  -3      277.81      273.62    267.59 o
  17  17  -3       57.09       24.58    230.32 o
  19  17  -3       34.15      117.81    335.30 o
  21  17  -3       24.15      209.88    252.58 o
  23  17  -3      530.31      268.45    294.22 o
  25  17  -3       66.15       24.95    299.33 o
   1  19  -3       88.68      129.05    225.91 o
   3  19  -3       99.86       84.58    217.28 o
   5  19  -3      165.85      -38.73    189.40 o
   7  19  -3      136.53       -3.34    165.58 o
   9  19  -3      138.15       -1.22    224.18 o
  11  19  -3       22.47      -24.28    245.67 o
  13  19  -3       81.77       54.84    270.04 o
  15  19  -3        1.87      162.90    277.26 o
  17  19  -3       36.35       -7.93    241.39 o
   6   0  -2   488842.00   467159.44   4945.47 o
  10   0  -2   188981.53   183507.13   2053.03 o
  14   0  -2    72988.19    71613.61    895.81 o
  18   0  -2    62998.57    60868.99    832.41 o
  22   0  -2      577.70      296.34    169.51 o
  26   0  -2    42484.08    41783.25    721.03 o
  30   0  -2     4797.46     4594.71    670.73 o
  34   0  -2     1779.34     1593.67    336.70 o
  38   0  -2     3842.24     4288.04    468.53 o
  42   0  -2      241.03      792.76    409.74 o
  46   0  -2      196.85      938.84    457.84 o
   0   2  -2   148373.53   145247.52   2924.31 o
   2   2  -2   196214.08   191079.05   1809.77 o
   4   2  -2   275311.63   262790.06   2941.94 o
   6   2  -2   393043.75   380814.94   2865.03 o
   8   2  -2   247633.19   247080.11   1886.50 o
  10   2  -2    72672.08    68441.40    643.36 o
  12   2  -2    47903.93    45643.91    411.50 o
  14   2  -2    74863.23    71515.52    733.40 o
  16   2  -2     5392.31     5254.04    178.26 o
  18   2  -2    58672.22    58710.83    707.94 o
  20   2  -2      607.07      534.70    129.59 o
  22   2  -2     4981.70     5176.91    234.70 o
  24   2  -2      204.10      319.81    140.80 o
  26   2  -2     3188.19     3386.31    222.24 o
  28   2  -2     1633.21     1670.43    234.72 o
  30   2  -2     2319.87     3038.00    235.17 o
  32   2  -2      880.81     1051.39    190.31 o
  34   2  -2     4724.37     4421.40    308.15 o
  36   2  -2     3087.85     3082.49    251.74 o
  38   2  -2      618.79      765.24    246.76 o
  40   2  -2     1067.28      723.75    317.05 o
  42   2  -2       13.89      252.38    160.29 o
  44   2  -2      302.90      404.82    248.35 o
  46   2  -2       14.91      220.52    519.30 o
   2   4  -2    80323.92    74840.86    639.56 o
   4   4  -2   109136.50   106717.48    910.19 o
   6   4  -2   135935.69   129023.32   1005.78 o
   8   4  -2    11947.76    12685.10    263.14 o
  10   4  -2   267940.09   267089.19   2105.66 o
  12   4  -2    13006.68    13442.08    193.86 o
  14   4  -2      274.58      207.61     77.57 o
  16   4  -2    64393.38    69630.92    841.79 o
  18   4  -2    44278.24    44502.18    420.81 o
  20   4  -2     2415.37     2459.28    104.86 o
  22   4  -2     4818.49     4756.01    168.96 o
  24   4  -2     1093.31     1111.15    111.20 o
  26   4  -2     7639.19     7730.45    186.77 o
  28   4  -2     2910.63     2611.53    148.41 o
  30   4  -2      519.87      497.60    121.78 o
  32   4  -2     1578.57     1872.23    220.11 o
  34   4  -2     1300.17     1580.64    156.75 o
  36   4  -2     3069.23     3209.37    277.96 o
  38   4  -2      203.32       51.81    138.04 o
  40   4  -2      425.96      240.42    195.33 o
  42   4  -2      676.98      967.71    323.83 o
  44   4  -2       89.35      170.30    154.09 o
  46   4  -2       81.35     -208.49    208.49 o
   0   6  -2    56190.84    60361.65   1231.01 o
   2   6  -2    61437.77    60904.38    602.10 o
   4   6  -2    12075.81    11925.17    200.12 o
   6   6  -2    96213.02    92140.94    834.13 o
   8   6  -2    65497.09    66897.38    681.88 o
  10   6  -2     4622.61     4248.29    202.95 o
  12   6  -2     8950.75     9235.83    218.15 o
  14   6  -2    80767.87    81545.80    899.87 o
  16   6  -2    13335.44    12742.32    473.83 o
  18   6  -2     4094.30     4827.09    132.72 o
  20   6  -2     1937.15     1933.16     83.75 o
  22   6  -2     9395.39     9335.12    158.91 o
  24   6  -2     4720.58     4737.12    213.23 o
  26   6  -2     5459.26     5790.00    170.97 o
  28   6  -2      808.23      652.41     94.06 o
  30   6  -2     6138.65     6061.88    206.16 o
  32   6  -2      734.29      617.05    139.20 o
  34   6  -2     2454.85     2647.04    229.36 o
  36   6  -2      103.45       68.99     95.25 o
  38   6  -2      737.93      735.82    178.02 o
  40   6  -2      139.01       61.14    190.47 o
  42   6  -2      228.48      516.97    256.98 o
  44   6  -2       39.78      270.70    218.62 o
   2   8  -2    22083.88    21640.01    454.36 o
   4   8  -2     3755.82     4309.29    191.68 o
   6   8  -2    38199.49    38885.68    464.60 o
   8   8  -2    29578.85    29457.96    392.00 o
  10   8  -2     9917.51     9328.04    131.39 o
  12   8  -2     5443.14     6123.23    214.05 o
  14   8  -2    20606.38    18409.30    369.92 o
  16   8  -2     3850.05     4097.68    204.90 o
  18   8  -2    13094.76    12501.17    303.61 o
  20   8  -2     2903.68     2669.57    235.04 o
  22   8  -2     5200.93     5663.67    247.08 o
  24   8  -2      234.85      113.61    175.48 o
  26   8  -2     1815.49     2362.99    234.46 o
  28   8  -2      346.96      467.04    174.77 o
  30   8  -2     5557.23     5029.30    271.88 o
  32   8  -2      881.80      885.40    204.01 o
  34   8  -2      489.04      517.33     85.68 o
  36   8  -2      661.37      695.23    234.76 o
  38   8  -2      295.24       96.75    241.66 o
  40   8  -2      397.34      848.54    274.36 o
  42   8  -2      112.39      161.38    258.00 o
   0  10  -2    13608.40    13120.46    369.27 o
   2  10  -2     2214.37     2246.24    179.64 o
   4  10  -2      679.38      690.39    154.66 o
   6  10  -2     8534.82     8261.29    241.60 o
   8  10  -2    27165.40    27297.06    397.34 o
  10  10  -2    14464.77    15033.90    317.39 o
  12  10  -2    11649.83    11309.21    324.54 o
  14  10  -2     6655.39     6588.39    281.37 o
  16  10  -2      184.31       94.22    247.78 o
  18  10  -2     7781.28     8127.38    330.94 o
  20  10  -2     4463.96     5218.41    292.71 o
  22  10  -2     1367.81     1439.31    210.64 o
  24  10  -2     1617.57     1586.37    247.47 o
  26  10  -2     2569.27     2229.05    247.66 o
  28  10  -2      351.47      357.12    181.38 o
  30  10  -2     1646.55     1717.04    330.68 o
  32  10  -2      514.10      735.63    256.92 o
  34  10  -2        7.31      218.20    221.07 o
  36  10  -2        9.97      321.06    202.92 o
  38  10  -2       20.58      184.06    255.43 o
  40  10  -2      162.50      538.27    300.67 o
   2  12  -2     7040.27     7427.07    250.36 o
   4  12  -2      141.24      342.59    166.16 o
   6  12  -2     5266.12     6014.11    236.66 o
   8  12  -2      107.70      131.72    134.44 o
  10  12  -2      346.34      364.35    179.53 o
  12  12  -2     5063.63     5464.36    139.39 o
  14  12  -2    10697.83    10733.64    382.32 o
  16  12  -2      267.89      322.48    189.57 o
  18  12  -2      760.47      923.54    244.00 o
  20  12  -2      248.53      175.05    193.21 o
  22  12  -2     2376.07     2564.06    369.63 o
  24  12  -2      741.82      570.97    217.71 o
  26  12  -2      304.61      546.16    244.09 o
  28  12  -2      485.01      342.23    253.10 o
  30  12  -2     1180.96      534.23    278.73 o
  32  12  -2       75.27       -3.85    226.89 o
  34  12  -2       19.85        6.48    188.87 o
  36  12  -2       94.19      426.32    263.30 o
  38  12  -2      268.04      398.99    287.44 o
   0  14  -2     1189.11     1105.45    351.32 o
   2  14  -2      699.30      793.76    193.26 o
   4  14  -2     5988.96     6144.61    272.41 o
   6  14  -2     1213.30     1462.60    223.98 o
   8  14  -2     2529.10     2363.34    287.02 o
  10  14  -2      264.44      285.67    191.00 o
  12  14  -2     1371.71     1266.06     65.73 o
  14  14  -2       40.31      163.67    201.60 o
  16  14  -2     2636.48     2809.98    292.89 o
  18  14  -2       75.24      173.11    172.82 o
  20  14  -2      989.25      754.42    318.92 o
  22  14  -2      731.76      692.15    297.07 o
  24  14  -2      101.22      -53.46    269.51 o
  26  14  -2      355.61      301.34    242.35 o
  28  14  -2      118.69       25.08    235.38 o
  30  14  -2      558.25      507.54    257.02 o
  32  14  -2       33.91     -149.25    229.19 o
  34  14  -2      140.98      213.57    349.64 o
   2  16  -2      993.48     1282.28    274.19 o
   4  16  -2      438.06      398.05    205.88 o
   6  16  -2       32.55      -39.97    147.66 o
   8  16  -2      356.50      315.49    202.44 o
  10  16  -2      118.31      -37.57    226.49 o
  12  16  -2      193.62      194.42     81.57 o
  14  16  -2      265.13      197.11    224.63 o
  16  16  -2      281.41      163.53    250.25 o
  18  16  -2      368.82      163.23    245.00 o
  20  16  -2      129.56      146.40    277.97 o
  22  16  -2      324.63      413.80    310.42 o
  24  16  -2      171.86     -229.34    245.02 o
  26  16  -2      175.04      117.61    304.62 o
  28  16  -2      349.57      219.94    270.27 o
  30  16  -2      475.07      920.00    343.99 o
   0  18  -2      339.02       15.67    355.58 o
   2  18  -2       53.77      237.72    258.55 o
   4  18  -2      425.42      101.04    229.06 o
   6  18  -2      681.34      -26.32    233.27 o
   8  18  -2      393.32       15.52    233.04 o
  10  18  -2      502.91      260.82    219.66 o
  12  18  -2      377.40      -65.65    227.43 o
  14  18  -2        4.64     -286.55    308.56 o
  16  18  -2      759.69      398.47    344.78 o
  18  18  -2       69.70      104.54    242.38 o
  20  18  -2      406.89      407.65    426.55 o
  22  18  -2       53.77       67.20    262.94 o
   2  20  -2       18.22       63.19    237.69 o
   4  20  -2       23.69       69.00    235.83 o
   6  20  -2      434.01       63.31    259.94 o
   8  20  -2      102.26       20.84    261.17 o
  10  20  -2       48.79       15.55    270.85 o
   5   1  -1    97656.55    93697.46   2511.90 o
   7   1  -1   186651.22   180482.50   1347.22 o
   9   1  -1    54451.95    51150.13    439.58 o
  11   1  -1    42623.00    40846.95    395.88 o
  13   1  -1    71958.33    70284.47    964.77 o
  15   1  -1     5115.87     5731.37    184.29 o
  17   1  -1    14067.37    13335.69    223.56 o
  19   1  -1    67191.84    66981.10    666.12 o
  21   1  -1    18527.28    19470.64    282.19 o
  23   1  -1     5114.40     4990.79    171.06 o
  25   1  -1     1247.01     1156.04    139.54 o
  27   1  -1     5439.69     5746.97    199.62 o
  29   1  -1      946.95      792.47    232.32 o
  31   1  -1     2325.06     2261.82    210.78 o
  33   1  -1      579.88      676.46    188.44 o
  35   1  -1      276.18      483.72    218.78 o
  37   1  -1      673.32      572.81    241.83 o
  39   1  -1      311.26      179.55    201.85 o
  41   1  -1        7.40       62.50    234.91 o
  43   1  -1       34.33      -45.09    486.35 o
  45   1  -1      720.90      299.09    392.82 o
  47   1  -1       56.88     -243.70    304.77 o
   1   3  -1    39384.21    36628.82    314.29 o
   3   3  -1   203686.47   191053.08   1440.31 o
   5   3  -1    55540.89    52077.77    468.32 o
   7   3  -1   130197.68   124716.94    957.05 o
   9   3  -1   216877.34   214388.98   1641.28 o
  11   3  -1    10710.74    10570.62    178.25 o
  13   3  -1    53889.84    55854.50    588.39 o
  15   3  -1    35231.34    34479.24    448.33 o
  17   3  -1    28798.36    28440.22    407.51 o
  19   3  -1     3159.38     2963.80    164.74 o
  21   3  -1     1834.65     2194.70    240.58 o
  23   3  -1    15985.86    15285.33    308.49 o
  25   3  -1    13322.82    13832.16    333.68 o
  27   3  -1     4320.97     4210.45    238.06 o
  29   3  -1      193.99      247.99    180.85 o
  31   3  -1      529.75      648.94    182.70 o
  33   3  -1     3140.87     3128.06    275.37 o
  35   3  -1      207.58      460.04    199.15 o
  37   3  -1      312.32      407.84    230.91 o
  39   3  -1      437.10      193.67    158.32 o
  41   3  -1       46.92      285.95    167.92 o
  43   3  -1      390.70      330.00    203.75 o
  45   3  -1       30.84     -213.58    220.58 o
  47   3  -1      236.37      186.83    328.95 o
   1   5  -1   131291.61   127118.91   1046.24 o
   3   5  -1   127249.83   123366.42   1054.22 o
   5   5  -1    37494.69    35791.38    454.10 o
   7   5  -1    56043.15    56559.11    547.41 o
   9   5  -1    91898.87    89793.57   1017.31 o
  11   5  -1   141621.48   137641.42   1655.20 o
  13   5  -1    22643.09    23018.39    251.11 o
  15   5  -1     2383.78     2602.15     74.05 o
  17   5  -1     6267.11     6644.95    145.20 o
  19   5  -1    36062.44    36123.90    367.73 o
  21   5  -1     5900.03     5951.41    206.35 o
  23   5  -1      757.87      749.47    105.30 o
  25   5  -1     1754.89     1730.35    101.49 o
  27   5  -1     2377.40     2609.61    123.86 o
  29   5  -1     1372.44     1291.09    116.43 o
  31   5  -1     1472.68     1835.71    135.67 o
  33   5  -1      392.21      662.10    116.95 o
  35   5  -1      927.03     1035.79    141.97 o
  37   5  -1     1379.49     1518.98    230.28 o
  39   5  -1      401.60      349.32    143.04 o
  41   5  -1       28.99       72.73    144.58 o
  43   5  -1      203.64      154.77    211.74 o
  45   5  -1      409.43      356.63    321.68 o
   1   7  -1    66386.51    66268.29    817.79 o
   3   7  -1    49974.52    49912.29    522.68 o
   5   7  -1    87065.65    86361.49    815.12 o
   7   7  -1     5788.14     5439.18    165.94 o
   9   7  -1     8893.08     8533.38    196.31 o
  11   7  -1    10136.86    10342.49    266.80 o
  13   7  -1    39728.56    39045.55    547.19 o
  15   7  -1     3181.21     3216.89    182.81 o
  17   7  -1     7852.11     8210.17    243.93 o
  19   7  -1     2005.71     2141.21    203.66 o
  21   7  -1     4209.69     4405.77    273.32 o
  23   7  -1     1061.13     1398.61    163.91 o
  25   7  -1      320.43      259.67     68.23 o
  27   7  -1     3867.06     3766.41    121.07 o
  29   7  -1      802.15      856.18     99.07 o
  31   7  -1       91.17      160.20     67.38 o
  33   7  -1      123.35      176.66     99.40 o
  35   7  -1       30.61      -77.26    111.53 o
  37   7  -1      861.17      513.35    207.22 o
  39   7  -1      224.57      216.76    229.45 o
  41   7  -1       45.48      302.93    212.76 o
  43   7  -1        1.65      232.89    562.95 o
   1   9  -1      480.01      617.82    156.34 o
   3   9  -1    12171.87    11144.32    277.10 o
   5   9  -1     2671.75     2539.55    204.92 o
   7   9  -1    14178.94    13597.62    261.96 o
   9   9  -1     4613.59     5034.95    202.96 o
  11   9  -1     1656.53     1603.40    132.70 o
  13   9  -1     2767.43     2643.54    191.29 o
  15   9  -1    12556.47    12007.42    301.05 o
  17   9  -1     2727.22     3364.14    209.87 o
  19   9  -1      746.28      848.88    204.15 o
  21   9  -1     3233.75     3510.66    254.21 o
  23   9  -1     1903.17     2829.31    227.88 o
  25   9  -1     2664.94     2303.39    236.50 o
  27   9  -1      775.06     1024.35    191.09 o
  29   9  -1      329.90      350.49    180.08 o
  31   9  -1      188.58       73.09    186.98 o
  33   9  -1      469.27      305.71    247.62 o
  35   9  -1     1245.28     1589.38    498.80 o
  37   9  -1       19.24      275.14    224.11 o
  39   9  -1      134.47      363.48    272.62 o
  41   9  -1        9.62      -32.43    224.81 o
   1  11  -1     2722.18     3001.88    262.51 o
   3  11  -1    12556.53    12048.62    274.84 o
   5  11  -1    22927.78    22872.68    424.16 o
   7  11  -1     5076.47     5308.07    220.15 o
   9  11  -1     4950.58     4955.64    217.67 o
  11  11  -1      677.62      810.56    185.17 o
  13  11  -1     2220.64     2666.92    320.13 o
  15  11  -1      118.22      171.49    191.91 o
  17  11  -1     1734.13     2194.29    251.79 o
  19  11  -1     1365.52     1735.71    220.81 o
  21  11  -1     2634.62     2833.72    249.03 o
  23  11  -1      510.63      634.08    206.64 o
  25  11  -1     1348.99     1755.07    265.17 o
  27  11  -1      541.78      487.32    214.32 o
  29  11  -1       59.38       -7.97    183.10 o
  31  11  -1       35.49      110.27    183.27 o
  33  11  -1      388.45      422.94    208.30 o
  35  11  -1       58.39       61.95    221.69 o
  37  11  -1       66.78      211.16    264.34 o
  39  11  -1       49.45      466.95    318.34 o
   1  13  -1     4153.45     4335.98    233.60 o
   3  13  -1       94.79       64.10    180.06 o
   5  13  -1     6135.11     6170.86    300.53 o
   7  13  -1    17076.16    16477.45    364.88 o
   9  13  -1      178.81      326.88    175.44 o
  11  13  -1     1825.16     1766.27    235.28 o
  13  13  -1     2065.82     1935.38    163.65 o
  15  13  -1     1838.07     1949.16    278.77 o
  17  13  -1     1267.59     1124.31    227.14 o
  19  13  -1     1400.87     1395.08    306.52 o
  21  13  -1     2400.29     2384.81    297.37 o
  23  13  -1      267.85      188.17    213.20 o
  25  13  -1      282.78      241.73    272.11 o
  27  13  -1       31.63       40.50    247.66 o
  29  13  -1       14.29      278.47    221.43 o
  31  13  -1        8.39      -19.63    191.34 o
  33  13  -1       77.39       46.77    250.67 o
  35  13  -1       26.04      -41.44    234.51 o
  37  13  -1      169.40      437.25    311.12 o
   1  15  -1      601.37      511.02    191.63 o
   3  15  -1     3255.75     3084.38    243.07 o
   5  15  -1     2043.97     2121.23    247.04 o
   7  15  -1      504.27      448.82    238.32 o
   9  15  -1      771.54      776.60    218.93 o
  11  15  -1      919.71     1003.07    236.76 o
  13  15  -1     1755.60     1610.71    178.99 o
  15  15  -1      687.80      824.62    235.43 o
  17  15  -1       96.63      165.99    191.19 o
  19  15  -1      410.94      278.51    291.85 o
  21  15  -1      544.26      283.92    319.70 o
  23  15  -1        0.47      -38.71    198.86 o
  25  15  -1      143.28      361.46    281.14 o
  27  15  -1      210.36      585.50    329.45 o
  29  15  -1      170.52      -41.00    246.70 o
  31  15  -1      160.33       35.41    203.00 o
   1  17  -1      269.03       20.85    180.43 o
   3  17  -1       89.35      -93.49    198.27 o
   5  17  -1       60.25       11.44    160.81 o
   7  17  -1       43.87      131.04    202.25 o
   9  17  -1      264.68      170.87    202.19 o
  11  17  -1      597.24      361.76    178.34 o
  13  17  -1       21.89      325.57    254.09 o
  15  17  -1       82.88     -300.45    381.12 o
  17  17  -1      545.70      275.22    261.23 o
  19  17  -1      195.40      183.87    259.94 o
  21  17  -1      207.77      576.68    267.02 o
  23  17  -1      129.24      346.45    269.69 o
  25  17  -1      305.56      374.14    279.30 o
  27  17  -1       10.89      245.89    347.39 o
   1  19  -1      225.51      -53.07    206.91 o
   3  19  -1       42.01      -12.08    190.92 o
   5  19  -1      734.28       -4.30    250.47 o
   7  19  -1      405.46       87.27    207.70 o
   9  19  -1      301.84       89.58    246.08 o
  11  19  -1       91.80      -25.94    213.51 o
  13  19  -1       25.26       29.67    262.41 o
  15  19  -1       96.57      236.27    281.22 o
  17  19  -1      133.85      200.87    285.14 o
   8   0   0   104176.25    99594.59   1086.49 o
  12   0   0    45118.86    46069.18    604.65 o
  16   0   0    54254.07    46161.25    647.43 o
  20   0   0      471.55      232.78    144.80 o
  24   0   0      909.75      839.74    176.72 o
  28   0   0     8853.77     8822.14    329.41 o
  32   0   0      156.67      388.34    216.62 o
  36   0   0      743.16      846.21    589.67 o
  40   0   0      538.22      472.09    391.93 o
  44   0   0      627.81      938.84    705.47 o
   4   2   0    13445.07    13669.43    141.89 o
   6   2   0     8259.50     6815.75    212.52 o
   8   2   0   244278.03   245087.25   2682.81 o
  10   2   0    26340.03    25383.64    312.20 o
  12   2   0      186.02      -50.20     83.22 o
  14   2   0     1248.57     1738.22    121.93 o
  16   2   0    36170.99    32598.46    457.70 o
  18   2   0     2643.81     3355.73    174.87 o
  20   2   0    19652.53    18689.72    336.30 o
  22   2   0     4708.73     4987.80    210.39 o
  24   2   0    18556.71    18619.03    364.95 o
  26   2   0     5422.08     5194.90    246.49 o
  28   2   0     1116.14      965.27    195.44 o
  30   2   0      150.67      105.63    150.79 o
  32   2   0     3539.92     4295.19    273.40 o
  34   2   0      299.94       81.22    189.72 o
  36   2   0       86.23      212.21    195.84 o
  38   2   0     1010.26     1317.75    238.34 o
  40   2   0       64.16      -24.74    358.55 o
  42   2   0      989.10     1477.96    275.99 o
  44   2   0      187.33      641.81    709.03 o
  46   2   0        4.29      -60.30    342.72 o
   0   4   0  1782057.13  1633119.88  25322.07 o
   2   4   0    62792.61    62076.25    550.94 o
   4   4   0  1219679.00  1167986.25   9629.32 o
   6   4   0    71092.84    69524.04    503.86 o
   8   4   0   135470.78   132411.14   1298.11 o
  10   4   0    13942.78    14370.60    245.84 o
  12   4   0    22335.76    23174.67    247.53 o
  14   4   0    76611.89    76755.18    672.47 o
  16   4   0    25110.18    25296.36    274.95 o
  18   4   0    12311.08    13326.26    189.99 o
  20   4   0        0.77      -56.91    122.72 o
  22   4   0     3360.69     3676.45    186.76 o
  24   4   0      250.01      496.36    168.12 o
  26   4   0     3547.11     3900.95    237.73 o
  28   4   0      160.43      185.19    157.23 o
  30   4   0      583.27      624.98    207.72 o
  32   4   0     3182.14     3250.17    326.86 o
  34   4   0     2252.31     2613.85    208.91 o
  36   4   0     1243.02     1489.99    182.81 o
  38   4   0     1584.61     1850.24    415.84 o
  40   4   0      122.17      168.13    175.13 o
  42   4   0     1519.07     1478.04    193.66 o
  44   4   0     1736.98     2942.66    422.34 o
  46   4   0       29.98      107.92    229.49 o
   2   6   0    26258.70    25152.66    300.70 o
   4   6   0    28908.11    28961.10    363.50 o
   6   6   0     8477.41     8780.15    194.09 o
   8   6   0    10439.69    12244.90    165.43 o
  10   6   0     3941.30     4108.79    178.26 o
  12   6   0   149537.94   149248.66   1507.34 o
  14   6   0     4730.88     4057.46    274.37 o
  16   6   0     1332.91     1099.36    164.64 o
  18   6   0       80.31      321.76    151.76 o
  20   6   0     2779.51     2917.58    111.29 o
  22   6   0     4180.83     4129.40    115.65 o
  24   6   0     2775.57     2516.62    113.85 o
  26   6   0      650.23      815.50    107.47 o
  28   6   0       19.62       11.50     95.76 o
  30   6   0       12.04      274.83    110.59 o
  32   6   0      417.40      679.81    134.45 o
  34   6   0       32.17        6.13    105.67 o
  36   6   0      267.96      375.55    148.67 o
  38   6   0       76.69       67.81    137.03 o
  40   6   0      398.54      263.10    274.71 o
  42   6   0     1471.81     1036.55    366.99 o
  44   6   0       19.41      250.43    294.59 o
   0   8   0      772.45     2193.32    529.10 o
   2   8   0     1799.66     1734.32    161.17 o
   4   8   0   361702.09   368889.97   3158.06 o
   6   8   0    62908.44    62984.91    697.08 o
   8   8   0    29706.69    28431.69    369.83 o
  10   8   0    15467.27    16009.19    195.93 o
  12   8   0    17272.64    17582.78    752.78 o
  14   8   0       99.78      111.11    128.30 o
  16   8   0      117.73      126.61    136.62 o
  18   8   0    10486.67     9980.50    305.85 o
  20   8   0      241.63      208.73    151.80 o
  22   8   0     8041.74     8456.67    282.69 o
  24   8   0     1907.67     2061.69    204.53 o
  26   8   0      284.04      164.09    171.69 o
  28   8   0     1688.60     1860.45    220.62 o
  30   8   0      876.75      761.53    188.79 o
  32   8   0       44.56       42.09    191.43 o
  34   8   0       20.37        9.31    190.88 o
  36   8   0       35.09       54.70    260.48 o
  38   8   0      403.81       54.17    253.64 o
  40   8   0      489.08      139.09    260.62 o
  42   8   0      151.52      190.40    358.83 o
   2  10   0       64.73       59.61    125.54 o
   4  10   0     6401.05     6631.61    209.71 o
   6  10   0     8238.92     8322.71    245.73 o
   8  10   0      381.41      269.90    151.95 o
  10  10   0     3694.76     3616.95    269.99 o
  12  10   0    18767.21    19861.99    246.20 o
  14  10   0      116.33      143.44    177.62 o
  16  10   0      144.48      238.68    161.95 o
  18  10   0        8.68       59.62    164.07 o
  20  10   0     5071.12     5247.75    266.83 o
  22  10   0     1244.16      928.92    234.09 o
  24  10   0     1568.97     1769.07    291.22 o
  26  10   0     2601.72     2443.50    263.36 o
  28  10   0      951.76      920.63    203.01 o
  30  10   0      166.93       96.17    184.34 o
  32  10   0       27.96       11.68    159.60 o
  34  10   0        0.33      100.38    182.66 o
  36  10   0      299.51      627.79    287.37 o
  38  10   0       18.46       21.80    206.86 o
  40  10   0        0.01      321.39    340.26 o
   0  12   0    11475.48    11097.65    709.03 o
   2  12   0     6385.80     6406.03    239.60 o
   4  12   0     3603.33     3693.68    334.40 o
   6  12   0     8858.73     9076.95    290.28 o
   8  12   0     8327.86     8654.35    270.42 o
  10  12   0     2994.81     3024.49    210.11 o
  12  12   0    13908.50    14431.36    246.45 o
  14  12   0     4886.75     5390.52    266.04 o
  16  12   0     1147.62     1202.32    218.84 o
  18  12   0     1302.01     1152.27    249.59 o
  20  12   0      323.07      466.63    265.73 o
  22  12   0      601.72      674.72    218.00 o
  24  12   0      777.84      807.64    228.00 o
  26  12   0       58.56      -63.86    252.67 o
  28  12   0      754.96      565.38    221.54 o
  30  12   0       98.95      127.88    185.69 o
  32  12   0      123.41      311.41    227.41 o
  34  12   0      205.71      520.84    230.65 o
  36  12   0        2.98     -294.23    294.23 o
  38  12   0       65.95       70.19    241.53 o
   2  14   0      104.51      185.52    170.80 o
   4  14   0      136.41      354.17    177.50 o
   6  14   0       71.22       17.77    138.64 o
   8  14   0     3848.84     4528.68    296.03 o
  10  14   0      332.28       74.76    175.74 o
  12  14   0       76.80       72.02     78.64 o
  14  14   0      283.67      362.20     63.70 o
  16  14   0        2.17      253.56    228.01 o
  18  14   0      377.80      158.33    203.54 o
  20  14   0     1912.05     1838.27    588.65 o
  22  14   0        5.08       86.16    276.79 o
  24  14   0     1206.58      572.25    338.53 o
  26  14   0       83.44      126.85    224.23 o
  28  14   0      112.30      180.79    349.98 o
  30  14   0       21.01      180.83    224.02 o
  32  14   0      166.15      260.36    225.41 o
  34  14   0      482.00      216.69    254.98 o
   0  16   0     1645.48     1781.64    396.13 o
   2  16   0        5.27      162.61    202.00 o
   4  16   0     2350.60     2561.62    270.35 o
   6  16   0      338.26      217.26    212.02 o
   8  16   0       87.49       81.44    204.56 o
  10  16   0     3262.91     3701.02    416.82 o
  12  16   0      347.45      269.40    131.41 o
  14  16   0      548.82      432.87    141.29 o
  16  16   0     1220.10     1002.09    472.18 o
  18  16   0       44.94       67.09    211.90 o
  20  16   0       40.39      259.56    242.21 o
  22  16   0        0.16       34.83    212.24 o
  24  16   0        0.94      -22.92    212.46 o
  26  16   0       84.08      292.13    258.95 o
  28  16   0       36.44     -104.72    250.22 o
  30  16   0        0.42       94.92    276.15 o
   2  18   0       62.56       10.60    203.22 o
   4  18   0      864.10       34.58    197.20 o
   6  18   0      529.60       87.60    223.87 o
   8  18   0       38.48       53.86    201.73 o
  10  18   0      662.03      257.59    279.45 o
  12  18   0      201.07      163.27    241.70 o
  14  18   0      115.79      165.81    244.18 o
  16  18   0      188.68      185.76    270.72 o
  18  18   0      441.42     1091.82    344.40 o
  20  18   0       31.45      537.60    428.20 o
  22  18   0        2.62      173.52    278.75 o
   0  20   0      549.18      -59.84    310.97 o
   2  20   0       22.42       -7.83    197.71 o
   4  20   0        8.85      -71.09    255.01 o
   6  20   0      177.32      -16.28    235.55 o
   8  20   0      471.09       26.10    259.07 o
  10  20   0      790.05       18.79    231.17 o
   5   1   1    96135.50    91742.20    780.28 o
   7   1   1   186562.75   179287.25   1561.23 o
   9   1   1    53795.39    50430.02    915.31 o
  11   1   1    42195.82    40499.82    459.00 o
  13   1   1    71910.81    70105.63   1100.28 o
  15   1   1     5025.42     5574.38    231.68 o
  17   1   1    14183.00    13654.09    393.42 o
  19   1   1    67844.30    68090.67    786.30 o
  21   1   1    19165.93    19831.64    332.02 o
  23   1   1     5290.87     5014.09    194.97 o
  25   1   1     1394.04     1725.01    186.11 o
  27   1   1     5241.37     5804.75    253.61 o
  29   1   1      916.49     1249.69    214.77 o
  31   1   1     2288.22     2524.37    242.35 o
  33   1   1      548.02      345.46    190.50 o
  35   1   1      262.54      271.11    215.41 o
  37   1   1      675.83      646.42    329.93 o
  39   1   1      322.35      177.91    269.90 o
  41   1   1        8.15      192.73    815.92 o
  43   1   1       37.39      393.95    658.26 o
  45   1   1      719.92     1114.46    328.01 o
  47   1   1       59.62      -27.61    465.86 o
   1   3   1    38808.22    36091.96    357.51 o
   3   3   1   203514.05   190966.48   1460.84 o
   5   3   1    56839.97    52219.84    404.70 o
   7   3   1   129921.45   121809.50   2418.61 o
   9   3   1   217410.22   218152.20   2420.52 o
  11   3   1    10515.16    10788.23    432.90 o
  13   3   1    53489.67    55055.39    600.20 o
  15   3   1    35398.83    35323.21    458.94 o
  17   3   1    29456.98    28738.56    394.35 o
  19   3   1     3308.77     3349.19    207.09 o
  21   3   1     1922.23     2206.45    161.89 o
  23   3   1    16096.06    15507.80    336.99 o
  25   3   1    13556.53    14228.62    312.95 o
  27   3   1     4162.95     4316.71    219.49 o
  29   3   1      193.14      301.76    161.11 o
  31   3   1      529.30      510.06    187.30 o
  33   3   1     3061.25     2935.00    245.36 o
  35   3   1      203.12      281.01    225.25 o
  37   3   1      313.29      524.98    218.31 o
  39   3   1      453.77      264.74    220.35 o
  41   3   1       48.00      486.80    290.68 o
  43   3   1      384.23      582.53    318.65 o
  45   3   1       30.39      188.42    281.96 o
  47   3   1      238.90      357.23    336.95 o
   1   5   1   131422.27   127433.00   1080.24 o
   3   5   1   128039.31   124008.01   1074.31 o
   5   5   1    36692.27    35509.29    414.76 o
   7   5   1    55825.54    56999.41    447.89 o
   9   5   1    90518.07    89123.08   1009.28 o
  11   5   1   140724.67   135330.42   1394.94 o
  13   5   1    23281.73    23577.96    347.59 o
  15   5   1     2560.53     3203.88    161.06 o
  17   5   1     6700.74     6779.92    114.59 o
  19   5   1    36526.57    36847.58    354.31 o
  21   5   1     5932.19     6016.26    123.79 o
  23   5   1      802.20      651.89     97.89 o
  25   5   1     1682.82     1792.95    126.98 o
  27   5   1     2444.93     2784.79    151.50 o
  29   5   1     1436.73     1699.68    237.38 o
  31   5   1     1402.08     1674.46    246.04 o
  33   5   1      413.45      572.52    154.60 o
  35   5   1      907.62      860.61    173.85 o
  37   5   1     1352.46     1388.73    249.66 o
  39   5   1      418.04      451.86    142.86 o
  41   5   1       27.30        3.62    161.31 o
  43   5   1      208.15      342.67    298.40 o
  45   5   1      412.70      261.93    310.60 o
   1   7   1    66201.23    66096.90    648.52 o
   3   7   1    49819.17    49314.31    519.74 o
   5   7   1    87009.13    87100.23    819.68 o
   7   7   1     5857.85     5460.84    179.18 o
   9   7   1     9330.58     8656.25    159.20 o
  11   7   1    10019.29    10343.00    293.09 o
  13   7   1    39699.20    38732.57    522.29 o
  15   7   1     3129.04     3010.65    195.97 o
  17   7   1     8008.98     8867.33    401.22 o
  19   7   1     2010.27     1954.75    178.74 o
  21   7   1     4345.82     4780.16    193.43 o
  23   7   1     1107.91     1308.97    163.08 o
  25   7   1      345.23      223.99    147.96 o
  27   7   1     3888.19     3897.56    279.52 o
  29   7   1      763.27      697.23     71.33 o
  31   7   1       83.01      142.04     72.77 o
  33   7   1      129.54       50.45     83.31 o
  35   7   1       25.68       64.09     57.35 o
  37   7   1      836.60      291.20    317.31 o
  39   7   1      231.35      133.21    321.23 o
  41   7   1       44.50      242.38    328.20 o
  43   7   1        2.22      -67.52    247.52 o
   1   9   1      527.74      584.93    128.87 o
   3   9   1    12281.93    11112.90    250.35 o
   5   9   1     2540.18     2601.83    190.58 o
   7   9   1    14000.58    13707.11    271.79 o
   9   9   1     4420.75     4744.58    200.44 o
  11   9   1     1608.25     1736.14     99.52 o
  13   9   1     2699.48     2649.47    187.19 o
  15   9   1    12550.57    12797.45    307.46 o
  17   9   1     2809.71     2885.58    237.45 o
  19   9   1      786.87      695.11    180.05 o
  21   9   1     3203.07     3635.74    231.96 o
  23   9   1     1881.13     2492.71    228.74 o
  25   9   1     2702.62     2535.62    248.91 o
  27   9   1      815.15     1048.87    219.41 o
  29   9   1      337.05      319.05    196.29 o
  31   9   1      186.07       98.53    188.85 o
  33   9   1      452.05      402.52    195.09 o
  35   9   1     1226.45     1521.79    268.31 o
  37   9   1       21.28       34.68    198.53 o
  39   9   1      141.83      -39.35    232.81 o
  41   9   1        9.26      114.33    219.16 o
   1  11   1     2705.15     3181.00    309.85 o
   3  11   1    12459.12    12109.35    335.30 o
   5  11   1    22836.72    22705.25    396.02 o
   7  11   1     5109.42     5833.96    219.04 o
   9  11   1     4936.84     4852.18    260.55 o
  11  11   1      686.56      932.18     90.66 o
  13  11   1     2300.26     2552.92    136.28 o
  15  11   1      115.66      163.48    186.36 o
  17  11   1     1750.43     1891.04    222.87 o
  19  11   1     1353.11     1796.94    225.82 o
  21  11   1     2648.17     2864.34    248.15 o
  23  11   1      511.72      546.94    210.83 o
  25  11   1     1358.20     1240.29    271.79 o
  27  11   1      563.61      467.76    195.25 o
  29  11   1       61.15      228.46    230.00 o
  31  11   1       38.44      -28.97    189.51 o
  33  11   1      379.95      297.42    243.98 o
  35  11   1       55.25      103.63    191.27 o
  37  11   1       62.41      495.67    334.63 o
  39  11   1       50.92      417.94    283.11 o
   1  13   1     4208.92     4315.05    253.39 o
   3  13   1      109.14       98.78    189.17 o
   5  13   1     6093.89     6301.03    261.42 o
   7  13   1    16962.64    16821.51    367.54 o
   9  13   1      165.43      223.22    246.69 o
  11  13   1     1875.42     1794.55    197.63 o
  13  13   1     2068.30     2161.85    131.74 o
  15  13   1     1867.27     1927.98    216.32 o
  17  13   1     1195.52     1166.11    263.68 o
  19  13   1     1382.94     1721.70    280.67 o
  21  13   1     2421.69     2894.81    309.91 o
  23  13   1      258.43      383.71    243.87 o
  25  13   1      277.99      134.82    218.40 o
  27  13   1       35.46      431.62    259.07 o
  29  13   1       11.37        9.93    197.54 o
  31  13   1        8.29     -135.86    251.09 o
  33  13   1       77.11      329.83    246.37 o
  35  13   1       24.93     -102.47    223.19 o
  37  13   1      164.92       69.27    302.26 o
   1  15   1      590.33      490.05    192.95 o
   3  15   1     3256.20     3643.18    242.78 o
   5  15   1     2044.36     2543.04    280.55 o
   7  15   1      510.05      506.63    206.13 o
   9  15   1      757.59      852.45    225.19 o
  11  15   1      920.04      992.20    159.51 o
  13  15   1     1764.86     1854.05    342.63 o
  15  15   1      686.52      478.22    206.89 o
  17  15   1       99.69      -92.59    198.62 o
  19  15   1      414.27      338.51    234.72 o
  21  15   1      540.01      326.72    232.58 o
  23  15   1        0.21       13.50    218.15 o
  25  15   1      147.05      796.65    431.16 o
  27  15   1      209.74      252.74    253.52 o
  29  15   1      167.10      301.21    218.58 o
  31  15   1      162.44      -20.12    220.87 o
   1  17   1      258.34       48.91    193.60 o
   3  17   1       99.58       19.37    194.37 o
   5  17   1       63.89       -1.57    161.81 o
   7  17   1       46.92      -29.38    202.42 o
   9  17   1      256.26       83.00    223.84 o
  11  17   1      594.17      226.35    128.07 o
  13  17   1       20.30      128.00    213.26 o
  15  17   1       83.53      154.43    191.13 o
  17  17   1      530.67     1053.57    312.42 o
  19  17   1      186.91       64.98    279.09 o
  21  17   1      204.06      169.62    276.40 o
  23  17   1      136.68     -180.37    306.74 o
  25  17   1      306.55      376.96    382.78 o
  27  17   1        9.16     -250.98    306.99 o
   1  19   1      228.30       61.46    219.72 o
   3  19   1       42.37       50.14    211.25 o
   5  19   1      733.96       61.63    210.20 o
   7  19   1      403.91      -58.49    197.93 o
   9  19   1      302.43      132.14    225.96 o
  11  19   1       91.46      -69.22    216.97 o
  13  19   1       25.18      152.34    276.18 o
  15  19   1       95.68      471.04    298.55 o
  17  19   1      132.70      476.59    293.96 o
   6   0   2   496745.53   469533.25   4985.41 o
  10   0   2   188377.44   183899.34   2614.33 o
  14   0   2    72328.04    71551.84    898.83 o
  18   0   2    64126.13    62007.64    887.75 o
  22   0   2      495.19      415.88    151.66 o
  26   0   2    42718.04    41661.91   1084.03 o
  30   0   2     4660.70     5020.23    438.25 o
  34   0   2     1763.93     1549.89    399.05 o
  38   0   2     3835.86     4238.16    536.23 o
  42   0   2      249.95      659.15    472.09 o
  46   0   2      204.66     1432.32    523.76 o
   0   2   2   148804.63   144907.55   1462.32 o
   2   2   2   196913.31   192382.27   1233.94 o
   4   2   2   275149.16   258598.73   1782.93 o
   6   2   2   391723.97   378472.78   2841.39 o
   8   2   2   247335.53   246715.64   2186.83 o
  10   2   2    73976.84    69861.95    706.18 o
  12   2   2    48035.51    45383.95    541.95 o
  14   2   2    74574.90    72510.84    770.79 o
  16   2   2     5396.49     5570.87    169.33 o
  18   2   2    59041.96    58855.04    694.79 o
  20   2   2      587.47      516.20    164.97 o
  22   2   2     5145.86     5499.85    244.00 o
  24   2   2      205.42      160.94    180.22 o
  26   2   2     3268.21     3343.29    221.02 o
  28   2   2     1610.90     2072.87    193.19 o
  30   2   2     2264.20     2447.61    218.40 o
  32   2   2      876.97      744.84    198.28 o
  34   2   2     4873.23     5112.92    310.63 o
  36   2   2     3101.01     3218.85    272.76 o
  38   2   2      585.43      521.06    225.76 o
  40   2   2     1063.45     1030.44    390.60 o
  42   2   2       10.95     -196.67    506.83 o
  44   2   2      302.66      813.97    347.96 o
  46   2   2       16.55     -339.98    339.98 o
   2   4   2    83013.24    77357.97    642.23 o
   4   4   2   109369.88   106512.96    865.03 o
   6   4   2   138709.16   134509.98    943.99 o
   8   4   2    12083.92    12694.26    193.94 o
  10   4   2   266851.66   263072.41   2074.85 o
  12   4   2    12754.51    13281.27    660.04 o
  14   4   2      367.18      281.73    107.21 o
  16   4   2    64380.40    68107.43    759.90 o
  18   4   2    44389.16    44408.20    585.04 o
  20   4   2     2429.87     2582.69    164.74 o
  22   4   2     4916.12     4934.70    257.08 o
  24   4   2     1091.45     1420.83    169.57 o
  26   4   2     7684.69     8349.79    291.80 o
  28   4   2     2925.94     2748.53    219.09 o
  30   4   2      516.98      446.88    203.57 o
  32   4   2     1599.16     1504.24    222.27 o
  34   4   2     1298.59     1327.36    231.99 o
  36   4   2     3054.17     2989.44    278.51 o
  38   4   2      201.67      309.37    205.57 o
  40   4   2      423.96      309.04    258.74 o
  42   4   2      687.46      532.66    180.07 o
  44   4   2       89.66      165.47    267.43 o
  46   4   2       81.14      903.56    461.55 o
   0   6   2    56560.97    60230.04   2158.27 o
   2   6   2    61036.65    60515.16    564.42 o
   4   6   2    12268.65    12287.72    214.15 o
   6   6   2    96926.97    92579.81    837.60 o
   8   6   2    65021.93    66564.62    532.84 o
  10   6   2     4655.50     4068.70    113.73 o
  12   6   2     8940.25     8862.61    208.02 o
  14   6   2    80913.07    82513.26    939.55 o
  16   6   2    13343.85    13510.97    337.28 o
  18   6   2     4125.59     4520.09    186.60 o
  20   6   2     1879.21     1898.26    172.75 o
  22   6   2     9589.70     9048.50    138.14 o
  24   6   2     4656.01     4739.36    146.38 o
  26   6   2     5350.14     5608.58    140.83 o
  28   6   2      781.72      773.65     77.05 o
  30   6   2     6274.75     5984.31    149.68 o
  32   6   2      729.25      647.86     94.57 o
  34   6   2     2385.39     2330.59    175.61 o
  36   6   2      108.70      -10.94     88.53 o
  38   6   2      753.45      669.11    180.21 o
  40   6   2      140.07      203.71    219.33 o
  42   6   2      233.44      160.84    245.17 o
  44   6   2       38.20       80.84    259.25 o
   2   8   2    22966.21    22688.87    327.14 o
   4   8   2     3777.57     4110.36    165.26 o
   6   8   2    37934.69    38551.12    465.86 o
   8   8   2    29784.59    29576.33    393.47 o
  10   8   2    10176.36     9857.43    177.88 o
  12   8   2     5494.74     6072.50    116.80 o
  14   8   2    20685.55    18112.45    257.39 o
  16   8   2     3784.15     3808.91    291.01 o
  18   8   2    12686.47    12507.82    307.85 o
  20   8   2     2921.12     2947.68    210.93 o
  22   8   2     5441.43     5957.60    223.97 o
  24   8   2      239.73      130.94    153.08 o
  26   8   2     1749.95     1777.91    217.42 o
  28   8   2      355.51      813.45    227.72 o
  30   8   2     5591.77     5284.97    273.57 o
  32   8   2      880.76     1578.24    343.02 o
  34   8   2      499.31      722.36    208.80 o
  36   8   2      648.74      737.76    247.94 o
  38   8   2      303.11      510.06    207.99 o
  40   8   2      398.60      312.89    261.88 o
  42   8   2      110.90      291.13    229.81 o
   0  10   2    13563.75    13615.89    856.90 o
   2  10   2     2196.23     2565.05    164.04 o
   4  10   2      641.74      688.67    152.59 o
   6  10   2     8682.48     8338.58    265.88 o
   8  10   2    27339.92    27284.79    416.32 o
  10  10   2    14356.71    14721.24    244.57 o
  12  10   2    11528.37    11292.57    206.63 o
  14  10   2     6815.55     6734.99    142.32 o
  16  10   2      164.75      108.82    176.11 o
  18  10   2     7829.06     8343.21    512.40 o
  20  10   2     4368.93     4623.70    318.25 o
  22  10   2     1321.82     1189.58    215.86 o
  24  10   2     1575.36     1656.43    333.74 o
  26  10   2     2629.09     2670.38    282.35 o
  28  10   2      333.03      355.00    187.84 o
  30  10   2     1629.42     1615.64    605.95 o
  32  10   2      514.74      493.56    359.45 o
  34  10   2        9.56     -219.98    219.98 o
  36  10   2        8.73       95.81    274.19 o
  38  10   2       17.88      315.87    519.30 o
  40  10   2      167.30      218.46    573.64 o
   2  12   2     7278.60     7827.13    270.79 o
   4  12   2      135.29       64.74    166.44 o
   6  12   2     5016.65     5783.73    235.52 o
   8  12   2      119.17      -85.12    137.47 o
  10  12   2      348.42      386.06    104.81 o
  12  12   2     5153.50     5516.11    184.02 o
  14  12   2    10716.34    10555.39    204.34 o
  16  12   2      258.86      248.19    214.26 o
  18  12   2      809.60     1007.91    243.92 o
  20  12   2      246.28      258.36    193.96 o
  22  12   2     2347.92     2740.41    270.53 o
  24  12   2      747.18      600.54    221.51 o
  26  12   2      292.58      223.62    321.44 o
  28  12   2      478.38      262.16    197.73 o
  30  12   2     1200.77     1005.91    305.48 o
  32  12   2       76.59       25.41    197.22 o
  34  12   2       21.69      -35.28    225.82 o
  36  12   2       91.63     -120.15    273.12 o
  38  12   2      267.47      891.21    398.98 o
   0  14   2     1245.26     1259.54    351.62 o
   2  14   2      697.80      873.21    207.82 o
   4  14   2     5985.03     6497.26    293.82 o
   6  14   2     1209.17     1147.20    205.99 o
   8  14   2     2481.24     2269.26    228.59 o
  10  14   2      274.00      382.01    114.31 o
  12  14   2     1417.61     1383.45    139.77 o
  14  14   2       38.51       28.60     89.51 o
  16  14   2     2607.83     2354.54    418.45 o
  18  14   2       73.87     -173.81    193.51 o
  20  14   2      955.99      957.83    269.20 o
  22  14   2      730.80      198.28    274.11 o
  24  14   2       95.64      -86.24    229.75 o
  26  14   2      370.15      300.43    269.06 o
  28  14   2      111.02      314.67    208.74 o
  30  14   2      547.88      333.03    230.43 o
  32  14   2       30.72      225.02    203.55 o
  34  14   2      146.77       42.15    222.47 o
   2  16   2      984.98      599.66    324.25 o
   4  16   2      432.59      413.06    205.40 o
   6  16   2       41.92       21.85    145.71 o
   8  16   2      363.90      361.40    216.80 o
  10  16   2      104.32       99.78    115.97 o
  12  16   2      195.11      128.72    103.62 o
  14  16   2      269.86      206.08    114.14 o
  16  16   2      285.38      211.50    200.96 o
  18  16   2      370.10      608.22    278.41 o
  20  16   2      130.07      674.50    382.79 o
  22  16   2      312.17      -24.42    255.51 o
  24  16   2      172.05      136.03    237.09 o
  26  16   2      181.93      388.06    295.39 o
  28  16   2      347.99      307.71    303.84 o
  30  16   2      471.18      361.08    282.16 o
   0  18   2      331.34      101.56    277.54 o
   2  18   2       53.75       83.09    209.85 o
   4  18   2      426.96       95.72    222.47 o
   6  18   2      676.81      259.75    213.90 o
   8  18   2      401.53      225.56    233.48 o
  10  18   2      502.84       51.84    175.35 o
  12  18   2      391.64      395.42    239.80 o
  14  18   2        4.33     -166.73    222.70 o
  16  18   2      742.36      732.94    294.36 o
  18  18   2       66.73       69.77    281.44 o
  20  18   2      407.56     1270.25    353.04 o
  22  18   2       54.30      101.84    515.57 o
   2  20   2       19.35      -87.47    244.07 o
   4  20   2       23.96       37.11    249.73 o
   6  20   2      428.10      158.19    266.32 o
   8  20   2      101.15       14.00    220.11 o
  10  20   2       50.03      196.53    262.13 o
   3   1   3    94358.23    85939.09    738.80 o
   5   1   3   242008.39   233751.78   1515.81 o
   7   1   3   373310.81   363248.72   3197.14 o
   9   1   3    46352.75    42091.04    435.10 o
  11   1   3    45201.68    47205.18    538.26 o
  13   1   3    35646.29    34759.55    679.63 o
  15   1   3    43305.48    43238.79    857.52 o
  17   1   3      581.08      428.59    110.77 o
  19   1   3      678.06     1062.49    135.85 o
  21   1   3    11027.94    11367.83    275.45 o
  23   1   3     1876.46     1631.93    159.53 o
  25   1   3     1563.92     1883.60    195.81 o
  27   1   3     1386.28      981.60    280.89 o
  29   1   3     9319.47     9049.91    293.33 o
  31   1   3     1611.00     1618.69    207.46 o
  33   1   3      210.70      286.36    205.40 o
  35   1   3      120.21      152.73    249.27 o
  37   1   3      243.79      203.85    326.62 o
  39   1   3      588.57      810.60    313.66 o
  41   1   3     1209.18     1406.34    436.84 o
  43   1   3       84.39     -161.72    283.40 o
  45   1   3      105.88      233.67    419.72 o
  47   1   3       50.60     -467.99    498.82 o
   1   3   3    59875.45    57050.07    471.53 o
   3   3   3      134.31      223.86     52.28 o
   5   3   3     8370.37     7845.76    101.10 o
   7   3   3    20416.04    19995.53    354.86 o
   9   3   3    23123.91    21584.93    246.16 o
  11   3   3    20484.48    19794.58    405.32 o
  13   3   3     5344.73     5238.05    204.38 o
  15   3   3     9709.17     8973.33    409.83 o
  17   3   3    34658.86    36070.64    485.34 o
  19   3   3     2108.57     2406.56    153.35 o
  21   3   3     8790.34     9325.15    257.65 o
  23   3   3     6956.26     6334.02    348.71 o
  25   3   3     2738.69     3113.12    196.97 o
  27   3   3     1505.13     1685.71    186.82 o
  29   3   3     1058.53     1296.86    194.87 o
  31   3   3      216.49      334.54    192.69 o
  33   3   3     2799.59     2735.16    323.19 o
  35   3   3      410.70      451.48    207.69 o
  37   3   3      727.61      557.05    312.24 o
  39   3   3      228.85      497.10    225.40 o
  41   3   3      453.27      415.98    276.61 o
  43   3   3      426.45      559.75    438.83 o
  45   3   3      239.29      120.73    368.10 o
   1   5   3    89999.61    83814.52    729.30 o
   3   5   3    79296.50    76476.90    662.83 o
   5   5   3    29143.95    27916.34    565.70 o
   7   5   3    17548.45    16074.92    197.86 o
   9   5   3     3299.40     3768.65    105.22 o
  11   5   3    27892.86    27525.77    278.45 o
  13   5   3    27321.76    27044.41    379.12 o
  15   5   3     1538.28     1859.37    130.28 o
  17   5   3    19312.19    18276.76    215.37 o
  19   5   3     2735.35     3203.35    191.01 o
  21   5   3      128.52       92.29    128.55 o
  23   5   3      868.95     1150.66    164.64 o
  25   5   3     4315.57     3967.80    226.65 o
  27   5   3     1107.95     1415.34    241.66 o
  29   5   3     6813.33     7058.71    283.48 o
  31   5   3     1972.18     2104.64    260.69 o
  33   5   3     1001.05     1079.54    261.04 o
  35   5   3     1791.45     1485.24    290.54 o
  37   5   3     2302.64     2700.77    331.71 o
  39   5   3      439.22      280.94    136.86 o
  41   5   3      103.72       90.96    230.80 o
  43   5   3       60.15      253.61    334.71 o
  45   5   3       61.07       59.95    259.69 o
   1   7   3     4082.88     4735.95    149.91 o
   3   7   3     6942.77     6993.18    240.15 o
   5   7   3    18585.37    19578.12    269.51 o
   7   7   3      180.63      248.74     67.69 o
   9   7   3    10599.99    11291.72    181.57 o
  11   7   3    39820.02    39529.19    459.47 o
  13   7   3    29364.24    30968.95    316.51 o
  15   7   3      400.10      313.10    136.24 o
  17   7   3    11457.04    11230.62    277.62 o
  19   7   3     4467.29     4465.01    282.08 o
  21   7   3      606.80      815.69    161.30 o
  23   7   3     1603.25     1503.89    183.87 o
  25   7   3     2958.33     3101.68    230.76 o
  27   7   3     1479.27     1320.35    186.17 o
  29   7   3      784.98      907.94    271.96 o
  31   7   3       30.15       48.45    172.30 o
  33   7   3      704.79      921.09    228.23 o
  35   7   3     1360.14     1146.81    160.74 o
  37   7   3     1139.47      932.06    306.78 o
  39   7   3     1268.27     1092.74    494.90 o
  41   7   3      307.91      453.45    292.04 o
  43   7   3      414.12      469.33    375.34 o
   1   9   3    32404.09    30124.23    388.85 o
   3   9   3    50821.67    52734.66    576.51 o
   5   9   3    20382.51    19768.89    310.44 o
   7   9   3    12613.07    12882.04    252.24 o
   9   9   3      741.74     1105.02    121.04 o
  11   9   3     7266.88     7269.89    149.23 o
  13   9   3    11256.42    11216.62    175.62 o
  15   9   3     6756.02     7050.58    170.89 o
  17   9   3    17081.02    17400.40    371.56 o
  19   9   3      915.42      771.83    185.66 o
  21   9   3      878.71     1202.10    214.29 o
  23   9   3      126.68      230.86    156.30 o
  25   9   3     1545.52     1358.78    257.20 o
  27   9   3      891.47     1351.92    214.97 o
  29   9   3      272.55      429.94    209.22 o
  31   9   3     1235.14      841.19    343.40 o
  33   9   3     1133.17      816.66    364.15 o
  35   9   3      365.73      117.33    211.66 o
  37   9   3      206.48      217.50    386.58 o
  39   9   3      266.11       74.16    252.28 o
  41   9   3      264.10      325.47    330.38 o
   1  11   3     9619.32     9311.73    445.13 o
   3  11   3     3948.32     4411.76    216.10 o
   5  11   3      849.08      937.72    158.66 o
   7  11   3     3063.22     3240.35    195.07 o
   9  11   3      346.83      347.26    101.55 o
  11  11   3     1779.77     1809.98    111.40 o
  13  11   3     8905.99     9161.73    207.34 o
  15  11   3     2156.55     2163.21    126.16 o
  17  11   3     5438.93     5305.26    413.18 o
  19  11   3     3867.28     3975.11    259.48 o
  21  11   3     4487.08     4527.17    384.11 o
  23  11   3     1758.07     1767.49    236.58 o
  25  11   3      528.94      703.16    235.64 o
  27  11   3     1183.71     1017.66    271.15 o
  29  11   3      252.78      171.67    189.13 o
  31  11   3      666.20      352.25    211.44 o
  33  11   3      304.58      379.35    248.42 o
  35  11   3       57.16      212.47    261.70 o
  37  11   3      186.48      514.12    436.46 o
  39  11   3       45.28      398.61    320.60 o
   1  13   3     9239.75     9352.21    310.80 o
   3  13   3     1350.90     1699.67    217.59 o
   5  13   3     6686.91     6613.35    268.36 o
   7  13   3     8533.18     9815.45    322.51 o
   9  13   3      531.04      398.13    136.73 o
  11  13   3     1140.97      839.02    122.05 o
  13  13   3     4185.76     4496.24    194.21 o
  15  13   3       71.52      213.24     94.41 o
  17  13   3       11.18       21.47     79.71 o
  19  13   3     1112.32      797.85    301.47 o
  21  13   3      949.78      974.85    264.74 o
  23  13   3      111.67      362.32    214.71 o
  25  13   3     1442.92      644.34    489.05 o
  27  13   3     1147.28     1056.83    437.13 o
  29  13   3       14.54      284.21    201.58 o
  31  13   3      270.08      358.26    220.09 o
  33  13   3      233.96      460.23    224.40 o
  35  13   3       88.76      901.21    312.77 o
   1  15   3      133.93      123.99    166.54 o
   3  15   3      464.86      524.69    210.61 o
   5  15   3     1044.22     1276.27    274.31 o
   7  15   3      842.94      836.36    204.96 o
   9  15   3       17.76       83.26    115.71 o
  11  15   3      777.01      956.01    248.32 o
  13  15   3       34.73      -52.75     85.44 o
  15  15   3       23.62       66.29     64.34 o
  17  15   3       25.62      151.30    230.72 o
  19  15   3      221.25      295.33    224.18 o
  21  15   3      430.25      542.04    251.34 o
  23  15   3      132.88      102.75    224.97 o
  25  15   3      134.67      317.84    357.93 o
  27  15   3      573.35      543.05    275.97 o
  29  15   3      223.83      218.58    243.69 o
  31  15   3       91.85      103.09    347.83 o
   1  17   3     1146.78      431.39    381.41 o
   3  17   3     3645.83     3732.50    307.86 o
   5  17   3      101.38      280.08    260.88 o
   7  17   3      613.74      337.88    325.79 o
   9  17   3      356.56      362.07    149.50 o
  11  17   3      507.53      640.69    246.27 o
  13  17   3      447.55      633.90    226.46 o
  15  17   3      268.37      201.60    218.58 o
  17  17   3       51.69      441.88    331.41 o
  19  17   3       30.44      333.93    256.80 o
  21  17   3       21.32      -77.45    264.47 o
  23  17   3      532.59      760.76    386.28 o
  25  17   3       69.04      253.23    308.99 o
   1  19   3       88.92      113.57    245.67 o
   3  19   3       99.46      -59.23    233.91 o
   5  19   3      166.87       49.44    184.32 o
   7  19   3      138.51       20.45    117.19 o
   9  19   3      139.80      165.45    232.38 o
  11  19   3       22.40      234.79    268.80 o
  13  19   3       81.11       32.01    214.42 o
  15  19   3        1.71       62.79    233.42 o
  17  19   3       35.70      127.36    450.35 o
   0   0   4     4741.56     4512.23    100.65 o
   4   0   4    22459.53    21692.92    452.50 o
   8   0   4    42879.43    35884.48    698.34 o
  12   0   4    13671.64    13840.37    416.87 o
  16   0   4      467.98      700.66    123.25 o
  20   0   4    56931.48    52933.30   1134.81 o
  24   0   4    24433.96    23232.37    919.25 o
  28   0   4     5009.83     4277.35    445.37 o
  32   0   4     1561.90     1455.47    400.83 o
  36   0   4     5937.34     5321.30    548.70 o
  40   0   4     1021.91      530.88    502.38 o
  44   0   4      183.37      -85.51    475.66 o
   2   2   4     2046.80     1845.92     60.73 o
   4   2   4   216945.86   210526.98   1270.91 o
   6   2   4     1532.06     1773.08     61.99 o
   8   2   4    27697.38    26336.41    264.68 o
  10   2   4    69060.35    69816.38    720.13 o
  12   2   4    33731.88    33334.39    409.64 o
  14   2   4     7024.36     7419.94    275.86 o
  16   2   4    16160.43    16500.15    266.64 o
  18   2   4     7480.42     7786.01    287.85 o
  20   2   4     3307.38     3375.26    163.58 o
  22   2   4     1617.45     1557.55    177.32 o
  24   2   4     7915.76     7872.00    243.49 o
  26   2   4     2698.76     2581.79    221.78 o
  28   2   4     2979.45     2708.92    211.01 o
  30   2   4     2308.66     2473.80    218.89 o
  32   2   4     4072.39     4062.93    251.36 o
  34   2   4      267.88      408.14    186.03 o
  36   2   4     3829.24     3909.54    281.41 o
  38   2   4      772.74     1035.95    500.70 o
  40   2   4     3069.19     3034.05    416.01 o
  42   2   4       71.10      185.63    310.47 o
  44   2   4      164.76      663.48    456.84 o
  46   2   4       45.99      -98.65    300.10 o
   0   4   4    44811.11    44824.34    839.97 o
   2   4   4    21653.63    20884.85    371.30 o
   4   4   4    45934.31    44043.89    368.40 o
   6   4   4    62091.27    62011.70    483.24 o
   8   4   4    17478.42    16544.98    151.21 o
  10   4   4    76689.08    76977.07    572.42 o
  12   4   4    48322.14    50376.69    392.41 o
  14   4   4     8499.70     8018.75    211.88 o
  16   4   4    29436.01    28458.07    444.78 o
  18   4   4     1788.85     2074.58    197.90 o
  20   4   4    22920.76    23084.23    513.89 o
  22   4   4    19497.15    19300.82    353.50 o
  24   4   4     9904.82    10692.86    305.91 o
  26   4   4    10433.55    10595.13    297.60 o
  28   4   4     2880.24     2988.07    231.24 o
  30   4   4      722.99      456.84    222.59 o
  32   4   4      675.97      972.56    206.29 o
  34   4   4     1798.96     1666.14    323.43 o
  36   4   4      923.52      601.32    270.19 o
  38   4   4      978.10     1223.21    491.96 o
  40   4   4      223.54      338.83    213.98 o
  42   4   4        2.99     -122.52    202.97 o
  44   4   4      760.63     1061.58    426.59 o
  46   4   4       22.27       33.18    422.96 o
   2   6   4     5665.86     5444.84    150.13 o
   4   6   4     3102.52     3149.02    131.76 o
   6   6   4     8607.18     9195.34    153.02 o
   8   6   4    29424.51    30939.65    311.26 o
  10   6   4     8603.68     9382.07    197.29 o
  12   6   4    39912.14    38690.95    364.91 o
  14   6   4    47657.39    47251.21    934.94 o
  16   6   4     5340.92     5074.21    169.90 o
  18   6   4     3810.99     3741.84    165.69 o
  20   6   4     3611.18     3637.73    183.44 o
  22   6   4      890.62     1005.85    112.47 o
  24   6   4      318.65      245.18     33.92 o
  26   6   4      878.38      853.23     70.74 o
  28   6   4     3167.57     2988.93    103.82 o
  30   6   4      874.29      811.93    126.91 o
  32   6   4      129.50      151.91     80.27 o
  34   6   4     2509.51     2597.22    296.40 o
  36   6   4     1147.02     1064.99    183.43 o
  38   6   4       59.22      -54.79    219.90 o
  40   6   4     1192.14     1408.51    520.62 o
  42   6   4       77.82      151.25    257.70 o
  44   6   4      540.41      867.79    353.42 o
   0   8   4     5313.03     4844.02    366.99 o
   2   8   4     5882.70     6115.83    170.61 o
   4   8   4     8797.72     8906.17    197.31 o
   6   8   4    29202.95    30547.82    393.61 o
   8   8   4      463.43      455.41     84.41 o
  10   8   4     4251.87     4602.53    122.36 o
  12   8   4      912.80      808.07    109.80 o
  14   8   4     5004.65     5031.67    122.78 o
  16   8   4      590.15      735.14     77.80 o
  18   8   4    14129.49    14036.44    325.42 o
  20   8   4    12865.73    13175.38    327.03 o
  22   8   4     9986.53     9901.83    273.19 o
  24   8   4     3401.57     3574.61    217.84 o
  26   8   4     2092.49     2040.20    228.15 o
  28   8   4      811.77      998.65    236.22 o
  30   8   4     4963.83     5117.72    292.91 o
  32   8   4      616.70      357.40    201.13 o
  34   8   4       24.49      140.74    301.83 o
  36   8   4      396.44      262.21    233.07 o
  38   8   4       16.62      114.07    237.60 o
  40   8   4      221.16        0.14    308.43 o
  42   8   4      619.06      238.01    236.82 o
   2  10   4     7480.03     8033.34    231.54 o
   4  10   4     1801.91     2330.72    194.35 o
   6  10   4     1912.22     1951.95    174.88 o
   8  10   4     6150.51     5980.91    168.13 o
  10  10   4     3914.62     4103.17    156.23 o
  12  10   4    17085.43    17131.93    244.48 o
  14  10   4    19193.27    18522.99    277.38 o
  16  10   4     4773.78     4613.27    146.57 o
  18  10   4      589.10      787.10    204.77 o
  20  10   4      471.62      424.03    179.54 o
  22  10   4     1139.95     1155.25    206.92 o
  24  10   4      346.75      401.35    184.89 o
  26  10   4      419.32      365.23    311.43 o
  28  10   4     4229.55     4298.39    254.24 o
  30  10   4     1128.23     1019.62    241.04 o
  32  10   4      887.73      698.81    358.96 o
  34  10   4      949.11     1033.69    318.86 o
  36  10   4       17.02        5.23    181.33 o
  38  10   4      190.24      529.07    295.52 o
  40  10   4      192.26      226.98    242.11 o
   0  12   4    11344.07    12347.66    418.20 o
   2  12   4     9387.32     9536.62    270.09 o
   4  12   4    15983.45    16050.49    356.64 o
   6  12   4     4554.23     4376.38    246.54 o
   8  12   4     8278.56     8514.11    270.73 o
  10  12   4     3759.93     4017.47    199.55 o
  12  12   4     9759.32    10249.53    229.53 o
  14  12   4      156.33      134.66     92.71 o
  16  12   4      405.97      618.28     81.20 o
  18  12   4     1662.37     1483.23    224.84 o
  20  12   4     2819.25     2814.92    277.20 o
  22  12   4     2478.82     2591.26    262.46 o
  24  12   4     1923.21     2155.67    264.71 o
  26  12   4      470.12      402.14    222.42 o
  28  12   4      212.20      200.64    274.11 o
  30  12   4       31.36      191.97    231.93 o
  32  12   4      115.56      243.45    257.05 o
  34  12   4      322.58      162.96    250.13 o
  36  12   4      115.46      251.68    314.81 o
  38  12   4       41.22       13.98    220.36 o
   2  14   4     3300.77     3387.11    280.39 o
   4  14   4      880.88      881.55    210.78 o
   6  14   4     5387.87     5324.52    260.57 o
   8  14   4     2580.57     3074.79    256.41 o
  10  14   4     4404.09     4479.73    181.02 o
  12  14   4     1651.19     1689.12    255.14 o
  14  14   4      269.70       94.24    125.64 o
  16  14   4      603.03      540.36    113.54 o
  18  14   4      181.21       58.38    218.70 o
  20  14   4      111.90      197.32    208.92 o
  22  14   4      879.23      711.49    421.84 o
  24  14   4      490.76      369.32    260.02 o
  26  14   4      126.96       -7.81    195.74 o
  28  14   4      831.05      311.01    245.86 o
  30  14   4      541.13      356.44    284.78 o
  32  14   4      397.75      276.67    265.43 o
  34  14   4       24.94       95.64    291.85 o
   0  16   4     2580.73     3075.17    430.77 o
   2  16   4      604.40      539.65    210.35 o
   4  16   4     1011.54     1011.81    224.91 o
   6  16   4      101.61      331.20    213.38 o
   8  16   4       92.23      119.84    123.87 o
  10  16   4      704.07      853.21    156.60 o
  12  16   4      123.37       -3.63    136.93 o
  14  16   4       56.40       68.93    111.88 o
  16  16   4     1235.49      888.98    273.59 o
  18  16   4      439.55      504.49    273.96 o
  20  16   4      165.89      -16.93    273.82 o
  22  16   4      547.32      888.51    275.27 o
  24  16   4      301.74      320.93    256.23 o
  26  16   4      421.30      448.87    317.26 o
  28  16   4      245.71      628.70    394.45 o
   2  18   4      254.66        9.88    168.98 o
   4  18   4      596.10      219.39    211.59 o
   6  18   4     1597.77       74.15    323.60 o
   8  18   4      214.88       29.86    162.80 o
  10  18   4      112.25      -49.90    152.85 o
  12  18   4       94.85      204.98    213.33 o
  14  18   4      118.72      106.08    221.73 o
  16  18   4       77.07       58.85    218.98 o
  18  18   4        4.69      -17.44    229.29 o
  20  18   4       52.42      173.84    278.56 o
  22  18   4      350.23      874.91    306.62 o
   0  20   4      624.60       57.49    321.63 o
   2  20   4      840.45      -51.56    262.73 o
   4  20   4      206.92     -125.15    242.62 o
   6  20   4      205.92        1.75    254.76 o
   8  20   4      318.94      -90.72    209.44 o
  10  20   4       41.56     -183.24    274.32 o
   1   1   5   220091.33   213014.16   1106.24 o
   3   1   5   144614.11   133504.61    824.38 o
   5   1   5   323893.13   311161.09   2102.24 o
   7   1   5     5983.07     5953.89    270.25 o
   9   1   5    62946.74    59196.16    583.48 o
  11   1   5    42407.90    40720.82    454.10 o
  13   1   5    32109.66    30039.94    365.22 o
  15   1   5    20361.19    20482.92    334.37 o
  17   1   5    18319.78    18632.95    309.99 o
  19   1   5     7269.81     7560.00    294.50 o
  21   1   5     1200.60     1025.43    187.27 o
  23   1   5      923.96      726.16    155.57 o
  25   1   5     1391.53     1787.89    172.53 o
  27   1   5     5123.23     5431.83    238.46 o
  29   1   5     6940.61     6920.43    370.35 o
  31   1   5      350.21      530.31    314.82 o
  33   1   5     1942.64     1999.67    317.44 o
  35   1   5     1156.20      904.95    369.51 o
  37   1   5      435.53     1073.24    408.85 o
  39   1   5      377.47      444.40    373.88 o
  41   1   5       24.83       -0.73    364.31 o
  43   1   5       46.11      103.85    357.12 o
  45   1   5      495.04      416.61    495.26 o
  47   1   5      107.63      179.20    506.49 o
   1   3   5    30475.61    29338.48    243.50 o
   3   3   5    14168.77    13164.13    127.74 o
   5   3   5    36788.25    33545.34    275.10 o
   7   3   5    26060.80    23574.08    204.06 o
   9   3   5     9584.62     9792.38    125.19 o
  11   3   5    21447.28    19788.20    359.02 o
  13   3   5    21886.87    22572.42    309.80 o
  15   3   5    29708.99    31663.23    422.11 o
  17   3   5    13883.74    13980.02    256.09 o
  19   3   5    22421.22    21175.62    367.20 o
  21   3   5     1916.36     2019.22    191.17 o
  23   3   5    18961.74    18519.80    375.30 o
  25   3   5     6112.36     6479.48    274.34 o
  27   3   5      446.98      593.33    168.37 o
  29   3   5     2801.18     2824.71    302.40 o
  31   3   5      918.12     1258.24    235.68 o
  33   3   5     4325.53     4850.97    270.76 o
  35   3   5     1280.02      891.02    246.04 o
  37   3   5      242.21      -44.50    194.85 o
  39   3   5     1193.67     1648.20    353.92 o
  41   3   5     1281.65     1573.43    621.28 o
  43   3   5       23.06      136.73    377.15 o
  45   3   5       13.47      -73.38    381.76 o
   1   5   5    57447.21    54713.61    497.79 o
   3   5   5     4635.00     4671.29    131.95 o
   5   5   5    69926.27    67105.62    526.09 o
   7   5   5     6333.61     6161.10    119.86 o
   9   5   5    22138.95    21517.19    242.00 o
  11   5   5     6024.14     6119.54    101.74 o
  13   5   5    30027.35    29550.17    347.15 o
  15   5   5     1963.56     2022.70     81.11 o
  17   5   5     5215.09     5279.60    104.70 o
  19   5   5      188.71      192.38     79.97 o
  21   5   5      168.06      212.20     92.63 o
  23   5   5     1182.11     1395.61    204.64 o
  25   5   5     2740.45     2545.26    203.68 o
  27   5   5     3115.22     2891.90    227.43 o
  29   5   5     2153.16     2232.39    258.26 o
  31   5   5      598.00      540.98    231.09 o
  33   5   5      244.46      201.05    225.49 o
  35   5   5     1327.25      715.02    307.10 o
  37   5   5      784.08      478.64    290.27 o
  39   5   5       22.79      -19.11    197.23 o
  41   5   5      100.35       14.63    371.88 o
  43   5   5      178.49      139.06    247.51 o
  45   5   5      134.83       64.48    409.32 o
   1   7   5    28337.84    28010.22    342.43 o
   3   7   5     2131.08     2696.24    194.65 o
   5   7   5    24256.69    24666.20    338.39 o
   7   7   5    20887.91    19850.63    240.99 o
   9   7   5    42248.71    42687.10    434.42 o
  11   7   5     6015.54     6347.78    145.40 o
  13   7   5    19092.68    19270.31    306.42 o
  15   7   5     1468.62     1642.85    100.39 o
  17   7   5    21925.39    21809.69    358.55 o
  19   7   5     9009.18     8891.47    275.49 o
  21   7   5    11663.51    11753.69    293.10 o
  23   7   5      451.61      650.56    198.67 o
  25   7   5     1007.53     1000.85    174.22 o
  27   7   5     8501.11     8392.30    456.37 o
  29   7   5       47.42      -62.87    158.77 o
  31   7   5     2272.70     2839.20    491.17 o
  33   7   5     1274.46      797.02    226.02 o
  35   7   5     1128.74      965.28    298.02 o
  37   7   5      279.90      473.55    235.26 o
  39   7   5      698.69      594.02    230.83 o
  41   7   5       50.62      211.45    231.24 o
  43   7   5      205.59     -106.87    260.15 o
   1   9   5    10891.32    10235.36    251.93 o
   3   9   5     5861.84     5631.35    193.88 o
   5   9   5    13619.38    13289.54    352.53 o
   7   9   5     4220.36     4328.05    135.53 o
   9   9   5     5985.71     5847.15    160.59 o
  11   9   5     1989.24     2272.69    142.09 o
  13   9   5     4702.93     4948.52    139.23 o
  15   9   5     1897.84     1951.96    102.55 o
  17   9   5      961.23      955.61    124.57 o
  19   9   5      922.07     1037.60    222.73 o
  21   9   5     9929.88     9699.26    280.70 o
  23   9   5     3609.66     2917.18    237.83 o
  25   9   5     2454.78     2827.96    258.62 o
  27   9   5       40.04        5.59    187.48 o
  29   9   5      528.22      416.87    216.10 o
  31   9   5      831.13      886.50    234.33 o
  33   9   5      434.63      373.32    200.54 o
  35   9   5       75.28       86.46    258.77 o
  37   9   5      441.16      495.56    231.52 o
  39   9   5      106.25      158.44    297.06 o
  41   9   5       94.35      352.60    396.38 o
   1  11   5      879.44      945.78    153.82 o
   3  11   5     3368.37     3292.82    185.03 o
   5  11   5     5147.52     5023.08    218.90 o
   7  11   5      798.70      730.90    167.37 o
   9  11   5     5950.95     6524.98    181.98 o
  11  11   5     2750.27     3244.24    170.17 o
  13  11   5      573.78      468.16    131.01 o
  15  11   5     9116.19     9181.08    266.80 o
  17  11   5    10779.22    10419.49    256.22 o
  19  11   5      517.29      706.56    195.84 o
  21  11   5      840.71     1128.30    232.77 o
  23  11   5     1168.55      914.42    197.67 o
  25  11   5     2306.05     2348.11    226.46 o
  27  11   5      207.58      254.49    205.42 o
  29  11   5      498.75      433.20    216.51 o
  31  11   5     1015.21      788.71    528.21 o
  33  11   5       70.18       27.17    259.96 o
  35  11   5       73.46       24.13    365.30 o
  37  11   5      168.43      250.36    311.75 o
  39  11   5      168.48      427.33    342.40 o
   1  13   5     2368.27     2496.12    211.28 o
   3  13   5     1670.06     2403.01    277.20 o
   5  13   5      280.12      224.85    181.64 o
   7  13   5     4663.21     5626.06    252.11 o
   9  13   5     6974.91     7133.95    241.76 o
  11  13   5      638.06      814.92    126.17 o
  13  13   5     2120.29     2248.21    138.84 o
  15  13   5     1608.81     1797.21    208.11 o
  17  13   5      235.00      214.23    106.29 o
  19  13   5     1750.37     1767.49    332.28 o
  21  13   5      823.39      519.41    258.60 o
  23  13   5     4175.12     4502.86    403.77 o
  25  13   5      617.14      164.70    208.81 o
  27  13   5      256.55       65.02    184.11 o
  29  13   5       29.16     -146.23    218.51 o
  31  13   5      505.81      361.95    228.42 o
  33  13   5      706.59      946.33    281.96 o
  35  13   5      223.39      264.00    213.90 o
   1  15   5      375.33      353.71    200.91 o
   3  15   5      765.92      647.40    197.65 o
   5  15   5      507.93      404.68    208.84 o
   7  15   5     5472.73     6141.01    308.66 o
   9  15   5      678.45      654.32    175.77 o
  11  15   5     1213.41     1389.23    314.40 o
  13  15   5     1593.09     1931.93    379.54 o
  15  15   5     1229.00     1362.40    193.25 o
  17  15   5      166.63      160.48    109.59 o
  19  15   5      407.95      421.35    249.62 o
  21  15   5      451.19      374.64    237.29 o
  23  15   5       97.02       58.03    226.61 o
  25  15   5      356.61      -67.21    337.04 o
  27  15   5      188.72      120.47    222.08 o
  29  15   5       44.30      115.57    217.27 o
  31  15   5      318.35      272.73    247.90 o
   1  17   5      410.04      215.62    225.66 o
   3  17   5      356.78      253.11    200.70 o
   5  17   5      322.72      205.19    191.38 o
   7  17   5      389.47      265.99    153.15 o
   9  17   5      464.56      538.64    153.16 o
  11  17   5      635.56      553.34    156.66 o
  13  17   5      871.68      530.80    138.79 o
  15  17   5       92.49       60.56    209.58 o
  17  17   5      100.57      263.58    240.97 o
  19  17   5      102.93     -180.28    272.79 o
  21  17   5      142.97      220.40    269.57 o
  23  17   5      554.25      650.06    344.54 o
  25  17   5      746.99      743.58    321.09 o
   1  19   5      356.16       38.44    205.17 o
   3  19   5      148.85        2.54    203.04 o
   5  19   5       42.85      -12.22    231.18 o
   7  19   5      569.49      200.51    165.97 o
   9  19   5      537.51      410.43    271.79 o
  11  19   5      134.72      256.15    230.30 o
  13  19   5      151.93      124.20    228.18 o
  15  19   5       18.66       87.88    209.63 o
  17  19   5       51.37     -148.85    237.62 o
   2   0   6     8930.61     8826.40    124.45 o
   6   0   6   151747.08   150748.52   1685.37 o
  10   0   6    76374.42    76676.95   1362.84 o
  14   0   6    46869.13    43673.14    917.47 o
  18   0   6    17694.61    18201.45    570.08 o
  22   0   6    28266.57    26442.60    758.91 o
  26   0   6     6135.02     6130.09    459.62 o
  30   0   6     3491.32     3024.96    484.56 o
  34   0   6     9463.06     9253.04    625.30 o
  38   0   6      374.71      363.42    448.93 o
  42   0   6      602.33      238.72    819.48 o
  46   0   6      248.90       97.98    561.17 o
   0   2   6   185144.77   173363.02   1332.99 o
   2   2   6   196529.86   189027.98   1079.27 o
   4   2   6    67302.11    62944.75    483.41 o
   6   2   6    24886.87    23815.17    191.63 o
   8   2   6    19113.17    18227.08    197.45 o
  10   2   6    88366.64    85762.08    897.65 o
  12   2   6     2288.22     2395.11    129.67 o
  14   2   6    34809.37    32979.32    395.83 o
  16   2   6      676.85      804.60    139.44 o
  18   2   6    25223.01    24567.35    356.57 o
  20   2   6     7722.11     8306.53    306.23 o
  22   2   6     6089.32     5519.56    217.59 o
  24   2   6    15492.13    15676.22    326.90 o
  26   2   6     3842.42     3674.38    338.66 o
  28   2   6     6318.63     6549.99    264.21 o
  30   2   6     2876.46     3146.28    236.83 o
  32   2   6      201.82       16.74    241.85 o
  34   2   6     2003.72     2522.47    342.64 o
  36   2   6       76.22       50.21    284.28 o
  38   2   6      191.71      483.34    367.87 o
  40   2   6      334.37      557.06    333.03 o
  42   2   6      424.68      328.81    375.41 o
  44   2   6      156.72      -77.81    388.49 o
  46   2   6       70.79     -213.63    338.29 o
   2   4   6    24145.78    22958.46    273.15 o
   4   4   6     5535.32     5401.99    124.74 o
   6   4   6    13464.38    12873.29    151.09 o
   8   4   6     1598.60     1562.26     64.84 o
  10   4   6    40534.21    40179.89    320.44 o
  12   4   6      607.68      656.44     61.87 o
  14   4   6    11360.87    11883.51    155.98 o
  16   4   6     2657.32     2432.15     88.33 o
  18   4   6    18863.59    18575.05    336.51 o
  20   4   6     4759.13     4883.04    190.94 o
  22   4   6     2973.19     3232.90    252.66 o
  24   4   6     4434.10     4265.94    253.02 o
  26   4   6     4365.19     4810.27    252.47 o
  28   4   6      262.88      166.51    207.89 o
  30   4   6     9520.46     9834.26    325.81 o
  32   4   6       63.75       82.91    233.24 o
  34   4   6      923.96      937.01    210.95 o
  36   4   6      763.11      424.28    267.31 o
  38   4   6      695.19      486.79    249.41 o
  40   4   6       11.05       84.35    221.06 o
  42   4   6      550.38      870.87    393.25 o
  44   4   6      460.39      548.37    638.48 o
   0   6   6    12731.24    12507.63    309.12 o
   2   6   6     3454.07     3945.47    159.68 o
   4   6   6    15065.17    14527.65    183.00 o
   6   6   6    21095.08    20291.02    240.44 o
   8   6   6     8893.64     9581.58    157.81 o
  10   6   6      151.05       23.78     59.52 o
  12   6   6     4219.70     4274.56    117.00 o
  14   6   6    63492.71    62811.18    505.16 o
  16   6   6     3251.46     2807.20    112.60 o
  18   6   6    14363.49    13766.66    254.50 o
  20   6   6     5913.25     5490.41    152.74 o
  22   6   6     5694.82     5040.02    124.08 o
  24   6   6     2875.95     2896.12    165.76 o
  26   6   6     6966.76     6893.50    179.74 o
  28   6   6     3223.62     3266.72    232.75 o
  30   6   6     2366.13     2559.01    203.16 o
  32   6   6     1391.66     1336.85    113.65 o
  34   6   6      924.84     1128.23    230.14 o
  36   6   6       48.18       63.49     88.49 o
  38   6   6       26.03      240.45    321.18 o
  40   6   6       45.70       55.81    231.27 o
  42   6   6      304.71      658.14    422.58 o
  44   6   6      122.96      246.90    292.57 o
   2   8   6      975.16      728.30    112.43 o
   4   8   6    17849.61    18004.58    312.16 o
   6   8   6    24425.16    23904.36    294.43 o
   8   8   6     1372.56     1536.15    132.95 o
  10   8   6    30821.21    30423.29    348.44 o
  12   8   6     2772.42     2968.59    161.21 o
  14   8   6     6019.20     5892.75    222.19 o
  16   8   6    18934.95    20089.39    302.02 o
  18   8   6      151.00      114.09    130.52 o
  20   8   6     7780.01     7359.02    285.60 o
  22   8   6     6183.95     6591.58    268.94 o
  24   8   6     6521.31     6272.11    273.74 o
  26   8   6     3224.35     3670.60    269.35 o
  28   8   6     1347.74     1635.37    257.37 o
  30   8   6     2020.16     1981.97    245.92 o
  32   8   6       39.79      -55.86    304.06 o
  34   8   6      906.62      716.77    309.74 o
  36   8   6      474.40      408.76    296.16 o
  38   8   6       23.27     -135.99    259.43 o
  40   8   6      884.78      549.24    287.57 o
  42   8   6      209.94      287.30    325.14 o
   0  10   6    13833.06    13203.12    366.49 o
   2  10   6     2728.46     3097.82    167.47 o
   4  10   6     1151.20     1154.64    153.68 o
   6  10   6     2034.96     2283.85    158.28 o
   8  10   6     4054.63     4026.87    148.99 o
  10  10   6     1796.66     1766.29    169.51 o
  12  10   6      899.40      947.69    106.69 o
  14  10   6      146.84       47.01     79.15 o
  16  10   6     6343.96     6317.46    200.98 o
  18  10   6     2896.65     2998.78    162.33 o
  20  10   6     3027.20     2960.40    240.21 o
  22  10   6      379.14      495.85    185.78 o
  24  10   6    10543.79    10528.50    490.88 o
  26  10   6     1119.96     1216.55    201.12 o
  28  10   6      292.46      261.19    204.40 o
  30  10   6      805.19      412.78    243.79 o
  32  10   6       41.59      -90.50    186.35 o
  34  10   6      606.91      350.73    264.98 o
  36  10   6      146.12      194.36    443.21 o
  38  10   6      611.74      299.69    312.50 o
  40  10   6      201.71      238.07    323.77 o
   2  12   6     2672.76     2815.32    225.93 o
   4  12   6     2772.81     2905.73    236.06 o
   6  12   6     4889.44     5075.45    270.95 o
   8  12   6     6579.18     6406.46    229.85 o
  10  12   6     5856.55     6411.52    202.08 o
  12  12   6     3458.19     3921.07    200.40 o
  14  12   6     7302.25     6937.90    194.05 o
  16  12   6     3414.90     3234.21    143.22 o
  18  12   6       65.34       49.27    108.74 o
  20  12   6     1132.69     1303.69    245.04 o
  22  12   6     1527.23     1473.80    237.91 o
  24  12   6      415.43      194.40    184.18 o
  26  12   6     1090.19      250.38    247.65 o
  28  12   6      112.83       13.67    176.71 o
  30  12   6      557.60      453.90    285.46 o
  32  12   6       29.87      -30.88    172.85 o
  34  12   6      141.84     -219.06    225.49 o
  36  12   6      299.92       15.52    304.42 o
   0  14   6     6059.94     6157.53    448.14 o
   2  14   6     1482.27     1651.24    211.05 o
   4  14   6     4839.65     5153.61    278.62 o
   6  14   6      610.17      789.48    230.37 o
   8  14   6     3146.99     3123.94    197.13 o
  10  14   6      407.58      347.43    178.42 o
  12  14   6     3803.12     3896.45    188.95 o
  14  14   6      316.42      366.41    117.45 o
  16  14   6     1380.56     1426.56    239.91 o
  18  14   6     1611.81     1210.19    330.77 o
  20  14   6      629.59      612.45    254.97 o
  22  14   6     1163.03     1046.00    403.46 o
  24  14   6      120.83      175.05    266.35 o
  26  14   6       80.46      105.06    194.80 o
  28  14   6      468.91      181.69    249.63 o
  30  14   6      329.96       79.43    232.17 o
  32  14   6      992.48      972.96    483.41 o
  34  14   6      684.15      831.95    427.56 o
   2  16   6      288.49       64.52    185.28 o
   4  16   6      286.02      364.70    235.71 o
   6  16   6      255.99      287.94    155.44 o
   8  16   6      115.27       87.36    162.96 o
  10  16   6     2409.76     2725.33    222.47 o
  12  16   6      226.08       55.71    135.90 o
  14  16   6      958.84      770.75    173.73 o
  16  16   6      293.27      317.83    145.09 o
  18  16   6     1029.86      777.31    244.54 o
  20  16   6      387.84      528.61    289.71 o
  22  16   6      430.52      363.29    270.24 o
  24  16   6      235.02      397.19    294.24 o
  26  16   6      227.74       34.35    235.27 o
  28  16   6       66.08     -173.05    219.78 o
   0  18   6     1060.22       37.73    269.94 o
   2  18   6       99.32       -8.50    205.58 o
   4  18   6       16.40      111.24    194.27 o
   6  18   6      375.15      245.56    180.20 o
   8  18   6       85.91       80.54    143.05 o
  10  18   6      151.38      247.31    163.75 o
  12  18   6      936.47      844.53    266.88 o
  14  18   6       59.64      299.11    265.05 o
  16  18   6       65.38      119.53    225.02 o
  18  18   6      270.79      351.78    292.72 o
  20  18   6       62.41      136.13    298.98 o
   2  20   6       92.18      -96.83    222.51 o
   4  20   6       30.38       54.02    177.98 o
   6  20   6      105.42      103.34    197.92 o
   8  20   6      607.01      483.57    291.95 o
   1   1   7     1544.51     1658.71     51.51 o
   3   1   7    11890.08    10791.89    116.84 o
   5   1   7    15526.39    14838.85    147.49 o
   7   1   7    37847.09    36598.64    301.66 o
   9   1   7   124616.91   123901.48   1023.38 o
  11   1   7    13268.12    12273.08    575.42 o
  13   1   7    24490.37    23960.03    430.15 o
  15   1   7    19977.18    21892.48    427.56 o
  17   1   7    21022.72    20899.43    432.03 o
  19   1   7    19711.27    20528.62    500.99 o
  21   1   7     3990.04     3450.29    505.94 o
  23   1   7     6074.09     5741.32    303.78 o
  25   1   7     8442.44     8787.71    365.58 o
  27   1   7    27500.67    26445.27    822.16 o
  29   1   7    14803.97    14866.29    583.58 o
  31   1   7    10255.06     9982.02    454.56 o
  33   1   7     2643.55     2237.66    427.59 o
  35   1   7     4189.43     3772.39    399.95 o
  37   1   7     1362.66     1185.82    425.16 o
  39   1   7      843.06      716.88    338.83 o
  41   1   7      541.15     1011.56    356.49 o
  43   1   7      104.52     -221.34    370.35 o
  45   1   7      217.92      456.18    513.99 o
   1   3   7   116552.49   109686.18    622.53 o
   3   3   7    11048.08    10257.86    133.85 o
   5   3   7     7928.11     8345.67     98.17 o
   7   3   7    11192.14    11172.95    126.53 o
   9   3   7    81105.64    79041.73    542.91 o
  11   3   7    69347.86    69109.05    488.40 o
  13   3   7    24450.36    24988.97    247.11 o
  15   3   7    56102.51    58859.41    595.01 o
  17   3   7    14753.65    14914.90    303.41 o
  19   3   7     8765.90     8113.96    269.32 o
  21   3   7    14060.17    14915.40    578.81 o
  23   3   7    11589.35    11711.22    280.51 o
  25   3   7      354.97      309.94    180.89 o
  27   3   7      781.40     1000.28    193.07 o
  29   3   7     6108.12     6328.80    273.18 o
  31   3   7    10919.82    10874.78    340.21 o
  33   3   7     2677.79     2961.39    266.41 o
  35   3   7     2137.50     2264.35    365.81 o
  37   3   7      149.65      418.98    302.39 o
  39   3   7      129.67      283.31    472.56 o
  41   3   7      747.82      613.12    440.03 o
  43   3   7      286.84      178.01    394.60 o
  45   3   7      198.86      379.37    423.08 o
   1   5   7     1964.79     1994.60     97.80 o
   3   5   7    16029.14    15556.55    205.13 o
   5   5   7    29143.38    28260.93    335.87 o
   7   5   7     3104.80     2952.52     85.01 o
   9   5   7    10334.01    10798.55    124.97 o
  11   5   7     7442.30     7621.45    121.70 o
  13   5   7    57025.91    57176.54    435.15 o
  15   5   7    11477.04    11730.28    171.24 o
  17   5   7      377.82      450.26     67.75 o
  19   5   7     5698.01     5664.74    174.30 o
  21   5   7    12185.11    12561.71    231.77 o
  23   5   7    12014.92    12397.70    277.19 o
  25   5   7    12445.35    12126.93    373.10 o
  27   5   7    23105.40    23704.66    461.06 o
  29   5   7     2633.14     2849.03    249.97 o
  31   5   7     1894.57     2386.04    389.40 o
  33   5   7     1201.16     1228.39    226.82 o
  35   5   7      975.63      870.93    374.60 o
  37   5   7      284.92      123.19    214.88 o
  39   5   7      234.65      248.80    219.83 o
  41   5   7      358.03      361.54    250.11 o
  43   5   7      384.14      861.83    390.04 o
  45   5   7      227.44      447.70    446.01 o
   1   7   7    26665.88    28241.81    343.78 o
   3   7   7      704.70      627.44     97.68 o
   5   7   7     5247.32     5077.14    157.83 o
   7   7   7      280.73      197.48     76.78 o
   9   7   7     8154.67     7986.99    158.85 o
  11   7   7     3540.41     3843.59    145.28 o
  13   7   7     6856.44     6371.58    144.93 o
  15   7   7      483.59      726.54     92.55 o
  17   7   7     6902.21     6769.80    178.23 o
  19   7   7     6572.50     6483.81    229.62 o
  21   7   7     4469.20     4708.83    214.37 o
  23   7   7      400.15      544.59    147.78 o
  25   7   7      945.57     1182.80    194.64 o
  27   7   7     2072.38     2144.04    239.81 o
  29   7   7      534.94      445.97    356.58 o
  31   7   7     1123.91     1314.05    236.66 o
  33   7   7     2024.59     1735.88    685.95 o
  35   7   7     3517.79     3992.30    371.44 o
  37   7   7     1405.39     1675.89    622.41 o
  39   7   7      199.14       82.91    348.97 o
  41   7   7      490.89      375.59    325.23 o
  43   7   7       71.50     -256.57    311.66 o
   1   9   7     9402.85    10346.85    235.95 o
   3   9   7     7911.73     8521.04    217.51 o
   5   9   7     1176.92     1405.96    110.77 o
   7   9   7      529.03      853.65    116.16 o
   9   9   7     2704.07     3022.28    139.43 o
  11   9   7     4367.15     4265.99    232.60 o
  13   9   7     1920.66     1987.80    114.64 o
  15   9   7     3551.69     3953.38    168.20 o
  17   9   7     4232.05     4156.01    165.26 o
  19   9   7    28221.93    27967.07    458.07 o
  21   9   7    25303.99    24915.56    695.70 o
  23   9   7     3748.94     3995.07    230.08 o
  25   9   7      789.24      809.14    211.66 o
  27   9   7     6421.98     6435.04    268.87 o
  29   9   7      280.63      297.20    198.16 o
  31   9   7      503.50      480.72    231.00 o
  33   9   7      168.85      517.19    219.03 o
  35   9   7      229.59      164.49    189.18 o
  37   9   7       11.68      301.40    227.21 o
  39   9   7      610.47      405.81    263.37 o
  41   9   7       43.13      -43.82    230.34 o
   1  11   7     1568.08     1809.39    182.70 o
   3  11   7     3728.65     3769.64    224.01 o
   5  11   7      515.54      567.22    157.31 o
   7  11   7     3958.04     4372.95    171.08 o
   9  11   7     8961.98     8942.31    220.40 o
  11  11   7     5179.25     5395.43    174.12 o
  13  11   7      984.71     1000.69    128.25 o
  15  11   7     2517.37     2813.34    171.85 o
  17  11   7     1300.04     1666.70    147.40 o
  19  11   7     2123.21     2401.22    173.71 o
  21  11   7     1484.76     1272.06    217.79 o
  23  11   7     2220.27     2273.54    320.65 o
  25  11   7      236.14       73.32    169.12 o
  27  11   7     1295.18      582.76    412.81 o
  29  11   7      596.93      511.95    342.94 o
  31  11   7      609.91      470.02    296.19 o
  33  11   7      321.12      439.26    244.86 o
  35  11   7      176.29      203.92    217.22 o
  37  11   7      716.02      618.37    346.69 o
  39  11   7      305.99      459.64    258.88 o
   1  13   7     1285.67     1257.50    225.46 o
   3  13   7      296.98      203.16    159.86 o
   5  13   7     2254.24     2344.82    219.74 o
   7  13   7     2376.38     2560.89    184.18 o
   9  13   7     6294.72     6720.43    214.90 o
  11  13   7     2198.34     2373.76    210.46 o
  13  13   7     1505.59     1732.00    151.36 o
  15  13   7     2895.88     2997.51    200.31 o
  17  13   7     3325.66     3571.40    211.24 o
  19  13   7     1306.60     1296.26    276.74 o
  21  13   7      766.35      550.14    312.65 o
  23  13   7     1405.00      253.19    244.09 o
  25  13   7     1841.43     1561.68    675.75 o
  27  13   7      659.00      242.84    207.68 o
  29  13   7      158.67       15.44    193.22 o
  31  13   7      178.92       56.73    344.72 o
  33  13   7      141.62      115.23    238.03 o
  35  13   7      416.20      313.10    345.75 o
   1  15   7      905.97      883.73    247.58 o
   3  15   7      149.99      167.55    174.72 o
   5  15   7      429.93      581.05    236.31 o
   7  15   7     1998.45     1878.33    274.64 o
   9  15   7     1216.79     1156.87    202.66 o
  11  15   7      107.11       82.82    154.97 o
  13  15   7       16.57      170.62    117.25 o
  15  15   7      372.29      264.40    148.19 o
  17  15   7      131.46      153.34    137.09 o
  19  15   7       57.75       93.93     77.77 o
  21  15   7       55.03      145.62    203.87 o
  23  15   7       43.69       96.58    226.48 o
  25  15   7      140.24      183.16    211.52 o
  27  15   7      288.78      323.61    302.97 o
  29  15   7       70.29       45.80    205.28 o
  31  15   7      151.86      143.00    231.56 o
   1  17   7      361.50      199.73    185.17 o
   3  17   7      730.47      538.39    294.16 o
   5  17   7      274.81      126.85    156.59 o
   7  17   7       62.38       -5.74    167.00 o
   9  17   7      171.74      211.51    198.01 o
  11  17   7     1786.61     1846.65    361.18 o
  13  17   7      466.60      590.89    189.96 o
  15  17   7      666.34      564.98    241.30 o
  17  17   7      149.80       92.43    254.45 o
  19  17   7       76.16      211.61    273.45 o
  21  17   7      418.10      322.02    262.74 o
  23  17   7      451.85      625.74    292.09 o
  25  17   7      319.84      443.57    313.88 o
   1  19   7      324.79      271.39    272.89 o
   3  19   7      202.19      164.77    263.43 o
   5  19   7      455.19      100.27    163.85 o
   7  19   7      150.22       42.29    151.83 o
   9  19   7      148.16      235.20    152.82 o
  11  19   7       36.26      123.54    250.46 o
  13  19   7       18.85      150.06    243.74 o
  15  19   7        2.62      258.23    246.57 o
   0   0   8   525955.81   520721.28   5754.69 o
   4   0   8   150590.56   144002.92   1118.34 o
   8   0   8    56119.77    53490.31    749.96 o
  12   0   8   105957.84   111603.00   1981.01 o
  16   0   8   112821.97   115185.56   2123.53 o
  20   0   8     5093.71     4546.35    379.46 o
  24   0   8     8129.00     8522.63    505.94 o
  28   0   8     3005.43     3204.89    464.97 o
  32   0   8    10325.00     9734.04    680.53 o
  36   0   8      534.29      390.15    475.66 o
  40   0   8     1355.16     1264.86    871.15 o
  44   0   8      378.07      -57.01    445.37 o
   2   2   8     6095.57     5850.86     85.26 o
   4   2   8     7955.89     7457.04    111.35 o
   6   2   8    13803.60    13033.43    159.91 o
   8   2   8    19228.59    20004.65    292.73 o
  10   2   8     1821.10     1702.80     59.53 o
  12   2   8    17318.04    15845.99    180.21 o
  14   2   8      720.22      756.47    120.78 o
  16   2   8    11400.41    11093.42    245.08 o
  18   2   8     1353.40     1439.36    118.09 o
  20   2   8     5952.96     6035.48    183.25 o
  22   2   8      773.11      971.81    136.63 o
  24   2   8     4269.46     4670.51    309.24 o
  26   2   8      400.70      323.21    282.37 o
  28   2   8    12394.98    11138.19    465.00 o
  30   2   8     2199.32     2408.77    333.17 o
  32   2   8     1944.18     2446.63    417.76 o
  34   2   8      770.16      467.13    522.01 o
  36   2   8     3105.13     3784.52    487.96 o
  38   2   8      481.86      743.57    329.41 o
  40   2   8      107.45     -207.37    274.48 o
  42   2   8       93.19       49.54    396.64 o
  44   2   8      216.04       67.23    406.04 o
  46   2   8       87.74       96.22    518.21 o
   0   4   8   168764.30   166831.59   2424.75 o
   2   4   8    21854.99    20331.79    191.45 o
   4   4   8   118248.21   111950.33    690.63 o
   6   4   8    15001.12    14695.68    170.96 o
   8   4   8     7731.47     7597.35    156.15 o
  10   4   8    16654.40    17387.93    172.54 o
  12   4   8     5898.67     5776.21    144.34 o
  14   4   8     7197.16     7374.20    127.94 o
  16   4   8      231.24      300.21     77.92 o
  18   4   8     4599.66     4855.89    147.79 o
  20   4   8    20116.81    20794.35    293.63 o
  22   4   8     4119.27     4092.13    158.65 o
  24   4   8    14672.69    14452.50    398.34 o
  26   4   8     7287.54     7076.41    264.55 o
  28   4   8     8414.04     8182.98    340.16 o
  30   4   8    11255.26    11793.70    370.98 o
  32   4   8     2087.77     2187.28    289.94 o
  34   4   8     1449.12      827.89    364.59 o
  36   4   8      648.51      771.53    246.41 o
  38   4   8       42.28      -57.22    298.46 o
  40   4   8      676.02     1036.44    380.10 o
  42   4   8       45.61      419.59    464.97 o
  44   4   8      221.46      822.59    507.50 o
   2   6   8     2875.35     3182.36    115.79 o
   4   6   8     7089.16     7092.70    140.78 o
   6   6   8    11456.01    11983.08    173.10 o
   8   6   8    33361.42    31304.61    315.88 o
  10   6   8     1274.19     1175.51     96.67 o
  12   6   8      191.32      276.18     63.17 o
  14   6   8      354.61      499.94     68.21 o
  16   6   8     2925.14     3180.78    106.61 o
  18   6   8     4510.50     4566.27    207.77 o
  20   6   8     3370.47     3715.01    105.25 o
  22   6   8     2132.23     2063.54     92.84 o
  24   6   8     2400.41     2365.16    103.34 o
  26   6   8      127.11       37.30     95.75 o
  28   6   8     1306.95     1324.27    145.70 o
  30   6   8      417.10      372.98     91.74 o
  32   6   8     2848.86     2949.46    440.22 o
  34   6   8      959.36      678.42    162.60 o
  36   6   8      962.79      796.66    173.08 o
  38   6   8      190.40       49.65    216.31 o
  40   6   8      558.01      455.73    252.88 o
  42   6   8      766.13      461.46    305.45 o
  44   6   8      325.53       99.30    407.41 o
   0   8   8    20799.46    21116.06    412.58 o
   2   8   8     5099.23     5173.12    174.31 o
   4   8   8    26171.23    24427.42    283.52 o
   6   8   8     1834.99     1970.64    108.58 o
   8   8   8     6148.55     5773.64    220.56 o
  10   8   8    10500.66    10205.27    181.37 o
  12   8   8    20593.89    20252.96    287.53 o
  14   8   8    11641.31    12124.43    208.18 o
  16   8   8     6336.25     6328.35    182.05 o
  18   8   8     5966.56     5769.75    194.24 o
  20   8   8    10669.72    11189.38    272.85 o
  22   8   8     1456.86     1269.48    208.49 o
  24   8   8     4668.66     4490.72    221.44 o
  26   8   8     7864.16     7519.89    313.99 o
  28   8   8      923.68      801.47    222.15 o
  30   8   8     1556.75     1705.81    261.40 o
  32   8   8     1206.43      768.57    222.16 o
  34   8   8      711.37      419.35    210.35 o
  36   8   8      677.84      535.74    285.68 o
  38   8   8       49.14       -5.83    204.22 o
  40   8   8      206.51      307.31    411.68 o
  42   8   8      158.49       -4.33    257.97 o
   2  10   8      348.16      479.16    171.57 o
   4  10   8    11437.62    12269.00    286.38 o
   6  10   8     4727.32     5219.32    181.23 o
   8  10   8       20.67       47.65     92.26 o
  10  10   8     1435.59     1752.96    140.41 o
  12  10   8     1908.80     2349.85    144.87 o
  14  10   8     4912.16     4982.88    156.36 o
  16  10   8      677.12      628.49    111.73 o
  18  10   8     2137.66     2084.47    146.44 o
  20  10   8     2440.82     2573.87    168.85 o
  22  10   8      684.64      575.86    213.57 o
  24  10   8      867.68      872.11    217.11 o
  26  10   8     1105.77     1058.12    219.39 o
  28  10   8      222.96      126.35    195.20 o
  30  10   8      716.92      558.05    407.07 o
  32  10   8       22.32       71.04    197.45 o
  34  10   8      298.46      549.58    452.18 o
  36  10   8       88.89      405.90    299.29 o
  38  10   8      204.69      293.66    289.19 o
  40  10   8        8.91       63.70    281.06 o
   0  12   8     3068.86     3440.96    558.50 o
   2  12   8     6070.58     6647.77    252.88 o
   4  12   8     1966.35     1888.99    183.77 o
   6  12   8      187.87      404.94    122.36 o
   8  12   8     3847.11     3811.85    189.40 o
  10  12   8      259.08      371.06    143.46 o
  12  12   8      973.22      810.34    140.41 o
  14  12   8     2399.10     2441.27    196.18 o
  16  12   8     8202.43     7955.07    230.94 o
  18  12   8      374.32      328.32    111.05 o
  20  12   8       58.96       64.26    114.93 o
  22  12   8      224.63       -1.86    216.40 o
  24  12   8      825.42      429.72    324.25 o
  26  12   8     1692.47      886.11    521.16 o
  28  12   8       43.42       78.92    194.50 o
  30  12   8      170.76      -46.51    173.96 o
  32  12   8      254.77      194.59    342.01 o
  34  12   8        8.03       -9.13    255.15 o
  36  12   8      217.70      166.08    262.84 o
   2  14   8      646.06      901.76    210.39 o
   4  14   8     2292.00     2782.85    244.92 o
   6  14   8      127.65      111.73    130.44 o
   8  14   8      194.38      247.63    141.58 o
  10  14   8       75.43       54.82    148.21 o
  12  14   8      155.06       42.87    143.56 o
  14  14   8     1423.78     1643.22    151.67 o
  16  14   8     1652.66     1259.04    336.57 o
  18  14   8     1596.22     1261.65    408.99 o
  20  14   8      153.24      106.37    129.19 o
  22  14   8       97.88      187.12    182.45 o
  24  14   8      172.47      -44.28    172.05 o
  26  14   8      531.93      113.27    279.86 o
  28  14   8       21.08      -37.05    174.27 o
  30  14   8       62.92     -111.48    231.59 o
  32  14   8        1.36       19.74    243.81 o
   0  16   8     2444.78     1555.62   1216.76 o
   2  16   8      466.47      266.63    255.40 o
   4  16   8      146.22      101.81    176.69 o
   6  16   8      268.42      103.12    150.07 o
   8  16   8      774.64      997.64    183.49 o
  10  16   8     1701.38     1711.86    320.86 o
  12  16   8       21.05     -117.17    176.52 o
  14  16   8      109.77      126.28    116.85 o
  16  16   8      286.85      279.16    162.79 o
  18  16   8      125.62      -11.28    176.66 o
  20  16   8       67.98      133.59    209.64 o
  22  16   8      123.90      379.25    353.58 o
  24  16   8      294.24      316.09    213.77 o
  26  16   8       75.89       56.83    218.39 o
  28  16   8      159.49      311.76    370.55 o
   2  18   8      282.45      153.01    216.65 o
   4  18   8       14.98       27.95    140.71 o
   6  18   8      209.48      123.34    180.92 o
   8  18   8      186.39      109.00    172.34 o
  10  18   8      334.12      396.16    193.84 o
  12  18   8       36.65       43.16    134.92 o
  14  18   8       57.85      355.36    349.96 o
  16  18   8      293.92      127.86    228.05 o
  18  18   8       18.08     -162.29    226.33 o
  20  18   8       20.08       54.04    265.30 o
   0  20   8       56.88      -22.16    405.74 o
   2  20   8      318.94       24.41    187.34 o
   4  20   8      143.80       80.17    288.60 o
   1   1   9     3945.78     4046.44     91.49 o
   3   1   9      462.85      462.55     32.63 o
   5   1   9     3613.79     3000.13     73.21 o
   7   1   9     5896.76     6305.43     93.50 o
   9   1   9    79716.91    79731.45    725.69 o
  11   1   9    38922.88    38663.56    431.73 o
  13   1   9   141962.00   143351.02   1793.06 o
  15   1   9     6344.02     5869.33    421.32 o
  17   1   9     2458.37     2391.08    375.89 o
  19   1   9     4775.87     4577.17    269.43 o
  21   1   9     1799.25     1734.90    235.55 o
  23   1   9    12913.17    12578.38    403.01 o
  25   1   9     4631.34     5283.50    388.85 o
  27   1   9     2850.82     2678.40    328.14 o
  29   1   9      654.51      761.94    336.04 o
  31   1   9     3361.85     4321.98    445.28 o
  33   1   9     2146.04     2556.23    375.83 o
  35   1   9     2155.50     3093.14    471.02 o
  37   1   9     2605.68     2834.24    406.86 o
  39   1   9      481.36      524.90    353.81 o
  41   1   9       37.93      -40.88    306.50 o
  43   1   9      390.22      285.45    459.62 o
  45   1   9       46.26      215.62    440.76 o
   1   3   9    13122.55    12084.17    176.34 o
   3   3   9    10382.39    10180.82    103.19 o
   5   3   9    28959.74    29551.26    232.49 o
   7   3   9    27953.08    26718.15    389.10 o
   9   3   9   166304.14   170036.55   1248.28 o
  11   3   9    13803.70    13450.43    160.24 o
  13   3   9    19298.16    19528.17    203.69 o
  15   3   9    11320.55    11641.67    206.62 o
  17   3   9    28866.53    29246.85    341.53 o
  19   3   9    17267.00    18015.06    260.76 o
  21   3   9    13717.20    14235.02    280.82 o
  23   3   9     4070.94     4393.95    243.73 o
  25   3   9     4738.65     4514.14    339.73 o
  27   3   9     9365.40     8980.80    286.18 o
  29   3   9     3607.31     3506.15    363.73 o
  31   3   9       94.71      254.06    258.01 o
  33   3   9     2176.87     2262.95    615.50 o
  35   3   9     2012.93     2541.44    388.95 o
  37   3   9     2210.06     2805.21    639.98 o
  39   3   9      574.90     1042.31    437.36 o
  41   3   9      386.97      523.33    367.61 o
  43   3   9       71.90       91.83    343.79 o
  45   3   9      305.41      553.77    563.87 o
   1   5   9    11559.13    11530.99    166.36 o
   3   5   9    25534.14    25998.68    297.65 o
   5   5   9     3356.28     3417.62     86.57 o
   7   5   9     5831.14     5746.45     92.51 o
   9   5   9     6295.66     5461.61    116.85 o
  11   5   9     4449.85     4435.57    105.61 o
  13   5   9    16966.58    17390.01    219.49 o
  15   5   9     4317.06     4241.72    111.22 o
  17   5   9    27975.99    28524.73    310.14 o
  19   5   9    14049.49    13998.83    245.56 o
  21   5   9    11757.84    12419.65    229.58 o
  23   5   9    11618.94    11171.47    222.52 o
  25   5   9      184.54       60.09    108.29 o
  27   5   9     1870.56     2104.06    135.01 o
  29   5   9     1835.25     1786.84    193.11 o
  31   5   9     5409.49     5577.56    335.82 o
  33   5   9      147.75      167.51    112.70 o
  35   5   9      693.48      551.60    145.73 o
  37   5   9      133.40      -59.39    104.25 o
  39   5   9      124.04       33.59    322.38 o
  41   5   9       45.13     -121.49    345.43 o
  43   5   9      375.09      211.69    429.32 o
   1   7   9    15232.84    14940.03    245.98 o
   3   7   9     2295.96     2695.26    123.31 o
   5   7   9     5777.98     5841.04    152.72 o
   7   7   9    16070.58    16641.13    235.43 o
   9   7   9    20149.19    20131.23    253.43 o
  11   7   9     5239.52     5123.32    151.64 o
  13   7   9    12521.61    12400.33    305.14 o
  15   7   9    21184.32    22618.77    277.65 o
  17   7   9     2439.39     2351.03     84.62 o
  19   7   9     3874.82     3704.46    112.93 o
  21   7   9     5976.55     5819.29    218.14 o
  23   7   9     2147.64     1969.46    120.07 o
  25   7   9     1376.26     1351.04     72.27 o
  27   7   9     4704.23     4454.58    173.22 o
  29   7   9     4069.36     3519.19    157.62 o
  31   7   9     1395.34     1228.10    328.36 o
  33   7   9       63.91      102.32     83.41 o
  35   7   9      394.76      323.20    212.78 o
  37   7   9      253.54      126.82    335.57 o
  39   7   9      130.51      219.11    349.17 o
  41   7   9      349.38      176.82    259.45 o
  43   7   9      124.82     -194.18    311.76 o
   1   9   9    14580.30    13960.10    373.36 o
   3   9   9     2129.35     2759.30    158.22 o
   5   9   9     3152.01     3068.72    139.26 o
   7   9   9     9441.35     9308.15    314.27 o
   9   9   9     1003.04     1013.58    109.50 o
  11   9   9     1137.79     1354.70    124.00 o
  13   9   9     2199.90     2220.49    132.96 o
  15   9   9     5863.55     6059.74    154.59 o
  17   9   9    12975.63    13650.75    239.06 o
  19   9   9    17059.56    17109.97    295.96 o
  21   9   9     5142.37     5093.69    225.50 o
  23   9   9     2466.96     2831.08    199.10 o
  25   9   9     1363.88     1388.59    187.23 o
  27   9   9      511.33      518.42    208.27 o
  29   9   9     1350.11      549.58    337.36 o
  31   9   9     1510.27     1886.02    280.11 o
  33   9   9      150.37       79.95    190.27 o
  35   9   9      594.50      503.30    235.82 o
  37   9   9      535.30      577.83    374.11 o
  39   9   9      246.47      239.74    245.42 o
   1  11   9     6436.46     6057.58    214.43 o
   3  11   9      108.40      320.37    149.73 o
   5  11   9      783.25      794.30    137.62 o
   7  11   9     1872.65     2155.01    201.90 o
   9  11   9     4452.46     4618.49    196.77 o
  11  11   9     4149.41     4362.04    193.78 o
  13  11   9     3602.74     3804.05    159.72 o
  15  11   9     3715.40     3832.57    184.67 o
  17  11   9      879.15      516.13    131.72 o
  19  11   9     2118.50     1945.61    250.66 o
  21  11   9     3238.63     3206.46    161.07 o
  23  11   9     2956.72     3205.19    260.78 o
  25  11   9      604.62      370.53    358.97 o
  27  11   9      995.41      957.43    531.98 o
  29  11   9      438.33      320.98    233.48 o
  31  11   9      233.64      127.09    211.45 o
  33  11   9      370.44      116.54    196.15 o
  35  11   9      396.90       62.66    298.87 o
  37  11   9       78.26      -57.11    200.53 o
   1  13   9     4112.41     3937.80    234.65 o
   3  13   9     2787.06     3219.08    230.29 o
   5  13   9     1276.65     1190.06    165.39 o
   7  13   9     3432.03     3658.19    183.08 o
   9  13   9      175.93       55.12    121.43 o
  11  13   9     2327.85     2256.81    170.07 o
  13  13   9     1717.56     1545.11    174.35 o
  15  13   9     1131.56      944.66    138.19 o
  17  13   9     2668.02     2374.26    322.32 o
  19  13   9     1548.97     1301.58    180.40 o
  21  13   9     1108.70      691.39    254.24 o
  23  13   9      540.32      229.67    201.09 o
  25  13   9      398.55      156.24    213.05 o
  27  13   9      423.17      104.95    222.11 o
  29  13   9      142.56      148.67    257.90 o
  31  13   9       83.48       61.89    219.00 o
  33  13   9       76.60      181.00    281.27 o
   1  15   9     2981.10     3234.52    242.11 o
   3  15   9     1687.24     1751.01    418.36 o
   5  15   9     2329.41     2806.73    207.73 o
   7  15   9      129.08      169.71    140.52 o
   9  15   9      442.06      161.94    143.85 o
  11  15   9      292.05      237.35    138.90 o
  13  15   9       32.35      144.18    141.94 o
  15  15   9       42.21       81.59    117.16 o
  17  15   9       88.55      186.33    157.32 o
  19  15   9      117.60       58.11    111.22 o
  21  15   9       60.45       64.94    207.25 o
  23  15   9      724.54      424.52    248.39 o
  25  15   9      301.38      246.56    235.50 o
  27  15   9       44.87       21.39    184.31 o
  29  15   9      547.57      278.04    288.25 o
   1  17   9      175.63      191.57    205.31 o
   3  17   9       70.39       58.83    146.33 o
   5  17   9      483.04      228.00    182.06 o
   7  17   9      248.05      234.26    161.20 o
   9  17   9       99.07       51.60    156.41 o
  11  17   9      439.13      407.16    158.13 o
  13  17   9      252.72      244.84    185.19 o
  15  17   9       69.24      185.42    204.37 o
  17  17   9      237.95      215.77    228.14 o
  19  17   9       99.57      115.85    222.74 o
  21  17   9        3.15       93.96    249.58 o
  23  17   9      154.22       35.00    242.86 o
   1  19   9      296.16       77.34    234.88 o
   3  19   9      262.49      241.10    183.87 o
   5  19   9      208.36       60.00    170.48 o
   7  19   9       47.35       -4.65    172.51 o
   9  19   9       15.29      192.86    190.27 o
  11  19   9      207.85      279.89    283.89 o
  13  19   9       14.37     -177.99    256.50 o
   2   0  10    53200.56    49935.82    445.05 o
   6   0  10   107490.38   113661.94    926.88 o
  10   0  10    83875.51    89571.48    938.37 o
  14   0  10   136315.23   142599.09   2738.14 o
  18   0  10    28304.03    28886.80    798.11 o
  22   0  10    19881.76    20210.96    924.59 o
  26   0  10     1491.05     1209.63    409.74 o
  30   0  10     8468.05     7867.04    635.99 o
  34   0  10    12438.44    13345.12    810.58 o
  38   0  10      966.90      614.61    855.11 o
  42   0  10      150.42      174.59    511.29 o
   0   2  10     7910.64     7578.61    208.79 o
   2   2  10     4719.90     4751.71     79.01 o
   4   2  10    10826.80    11282.26     93.00 o
   6   2  10     4360.55     3934.01     99.92 o
   8   2  10    27874.93    29121.71    302.10 o
  10   2  10     2848.39     2695.59    152.30 o
  12   2  10    36740.12    37758.21    408.79 o
  14   2  10    29965.01    30319.17    358.53 o
  16   2  10     2818.11     2866.36    187.26 o
  18   2  10     4723.38     4636.97    266.74 o
  20   2  10     1143.01     1506.15    266.68 o
  22   2  10     3441.31     3750.79    442.68 o
  24   2  10     8146.20     8705.26    377.75 o
  26   2  10     2330.96     2699.85    314.90 o
  28   2  10      654.04      520.61    315.36 o
  30   2  10     1137.86     1342.00    383.98 o
  32   2  10     4691.01     4440.06    495.19 o
  34   2  10     4479.91     4961.23    615.50 o
  36   2  10      352.88       25.01    305.43 o
  38   2  10     4942.70     5434.50    477.78 o
  40   2  10      210.75      181.19    430.73 o
  42   2  10      317.70      537.67    391.03 o
  44   2  10      255.86      676.75    428.06 o
   2   4  10    10421.12     9733.95    111.03 o
   4   4  10     8802.56     9539.42    130.03 o
   6   4  10    42039.20    40479.66    318.35 o
   8   4  10     8349.18     8666.07    262.64 o
  10   4  10    68289.50    68820.82    618.08 o
  12   4  10     6127.55     5983.53    103.10 o
  14   4  10    61498.22    63319.92    551.97 o
  16   4  10    12591.86    13865.14    192.95 o
  18   4  10     3287.18     3340.24    121.98 o
  20   4  10     1709.28     1604.89    148.62 o
  22   4  10     7692.06     7915.47    194.23 o
  24   4  10     5636.68     5253.27    181.59 o
  26   4  10     4133.42     4069.16    290.82 o
  28   4  10     9072.65     8838.74    254.31 o
  30   4  10     2832.40     2754.81    335.30 o
  32   4  10     1690.79     1177.81    352.82 o
  34   4  10      400.40      207.34    390.71 o
  36   4  10     1623.91     1689.56    382.71 o
  38   4  10     1068.97     1102.46    508.61 o
  40   4  10       65.37      114.33    417.28 o
  42   4  10      209.54      479.79    471.82 o
  44   4  10      794.52     1573.28    588.50 o
   0   6  10     3634.52     3754.68    143.15 o
   2   6  10      905.49      903.70     91.65 o
   4   6  10    10711.58    10385.95    230.89 o
   6   6  10    17648.44    18277.58    214.75 o
   8   6  10       38.67       35.94     50.24 o
  10   6  10     5911.74     5835.57    120.39 o
  12   6  10     7516.22     7726.14    140.44 o
  14   6  10     1425.39     1458.29    107.69 o
  16   6  10     1979.39     2069.58    166.51 o
  18   6  10     2214.88     2512.04    104.77 o
  20   6  10      501.30      488.46     81.23 o
  22   6  10      902.23      886.61    114.10 o
  24   6  10     6930.84     6734.90    238.62 o
  26   6  10      934.83     1020.16    103.88 o
  28   6  10      873.53      821.36    160.56 o
  30   6  10     1346.21     1179.28    119.22 o
  32   6  10     3072.21     2728.17    155.61 o
  34   6  10     2215.66     2355.94    186.47 o
  36   6  10      112.08       17.09    238.90 o
  38   6  10      421.40      271.98    222.45 o
  40   6  10      160.66     -529.10    529.10 o
  42   6  10      874.21      952.06    462.93 o
   2   8  10     6193.42     6712.85    181.78 o
   4   8  10     4094.27     4287.55    149.27 o
   6   8  10    11798.00    12265.44    206.02 o
   8   8  10     2618.84     2605.31    129.79 o
  10   8  10    21628.29    21718.89    296.34 o
  12   8  10     6295.23     6695.62    159.80 o
  14   8  10    13648.45    12933.99    202.82 o
  16   8  10     1431.40     1505.26    121.23 o
  18   8  10     2353.76     2586.44    135.21 o
  20   8  10      796.93     1131.65    143.55 o
  22   8  10      288.51      322.35    164.55 o
  24   8  10      918.21      681.58    188.71 o
  26   8  10     6710.34     6948.90    305.89 o
  28   8  10     2021.96     1442.71    270.12 o
  30   8  10     1655.32     1035.25    485.99 o
  32   8  10      516.06      306.60    182.79 o
  34   8  10       77.16       17.63    205.27 o
  36   8  10      545.38      456.76    206.69 o
  38   8  10      380.85      524.19    239.28 o
  40   8  10       94.62      -87.09    207.47 o
   0  10  10     8237.99     8185.88    346.44 o
   2  10  10     1266.85     1326.88    142.44 o
   4  10  10      267.12      199.25    114.68 o
   6  10  10     2584.13     2341.48    159.80 o
   8  10  10     2057.77     2438.92    146.07 o
  10  10  10      258.77      309.42    133.50 o
  12  10  10      769.62      837.19    128.09 o
  14  10  10     3204.46     3057.73    158.98 o
  16  10  10     2878.60     2965.86    174.04 o
  18  10  10      402.89      401.53    117.52 o
  20  10  10     5863.89     6149.65    204.71 o
  22  10  10      934.47      961.24    184.76 o
  24  10  10     1539.75     1500.90    190.20 o
  26  10  10     4565.93     5209.69    451.54 o
  28  10  10     1057.78      588.62    423.99 o
  30  10  10      435.97      183.03    256.49 o
  32  10  10     1002.37      301.29    310.66 o
  34  10  10      321.95      153.24    211.85 o
  36  10  10       33.49      -40.03    223.58 o
  38  10  10       37.64       38.62    318.45 o
   2  12  10     2402.69     2842.02    197.48 o
   4  12  10      104.09      167.43    127.65 o
   6  12  10     2726.36     3280.20    179.70 o
   8  12  10     1060.78      976.98    140.40 o
  10  12  10     3748.32     3757.01    195.77 o
  12  12  10     1067.59      949.32    149.44 o
  14  12  10      169.45      189.29    143.86 o
  16  12  10      483.24      501.45    134.00 o
  18  12  10     2472.22     2626.63    171.57 o
  20  12  10     3428.96     3503.76    171.51 o
  22  12  10      150.69      124.20    172.96 o
  24  12  10      656.78      292.63    197.61 o
  26  12  10      144.55       98.51    247.99 o
  28  12  10      477.85      119.50    210.59 o
  30  12  10      597.58      539.93    547.81 o
  32  12  10      710.97      486.07    372.33 o
  34  12  10      214.88      123.70    228.33 o
  36  12  10       37.86       12.38    272.86 o
   0  14  10      452.40      285.24    258.21 o
   2  14  10     3426.14     3467.53    247.90 o
   4  14  10       42.78      -92.39    112.66 o
   6  14  10      511.78      547.26    168.60 o
   8  14  10      816.51     1339.60    247.78 o
  10  14  10      686.95      711.56    167.15 o
  12  14  10      210.85      141.36    135.50 o
  14  14  10     2361.69     2149.68    282.36 o
  16  14  10      168.64       49.40    144.81 o
  18  14  10      353.17      162.70    119.83 o
  20  14  10      220.65      127.31    134.80 o
  22  14  10      710.03      501.24    283.11 o
  24  14  10      210.93       40.37    196.20 o
  26  14  10      122.92       30.41    172.56 o
  28  14  10      104.55      121.49    231.02 o
  30  14  10      406.74        7.95    250.30 o
  32  14  10      120.45       73.61    216.19 o
   2  16  10     1116.09      329.68    245.14 o
   4  16  10      779.75      386.83    184.78 o
   6  16  10      193.79      247.43    160.86 o
   8  16  10      185.80      142.27    153.78 o
  10  16  10       87.66      185.25    152.43 o
  12  16  10        6.15       94.75    141.94 o
  14  16  10      136.96       93.40    131.95 o
  16  16  10      169.70       35.14    154.85 o
  18  16  10      178.13      227.52    211.36 o
  20  16  10      189.66      145.91    192.10 o
  22  16  10       97.46       92.34    189.32 o
  24  16  10       43.95      -36.00    211.34 o
  26  16  10      196.86      145.02    243.10 o
   0  18  10      910.93       23.18    392.48 o
   2  18  10      515.65      150.38    176.92 o
   4  18  10      807.21      332.48    239.26 o
   6  18  10      217.52      185.86    178.97 o
   8  18  10      373.67      209.02    191.11 o
  10  18  10       26.24      -30.54    142.71 o
  12  18  10       48.63      -57.14    142.27 o
  14  18  10        7.03      330.33    243.48 o
  16  18  10      291.96      289.09    241.37 o
  18  18  10      170.97      317.57    251.91 o
   1   1  11    53385.97    51276.32    327.90 o
   3   1  11    48719.69    49892.72    321.30 o
   5   1  11    51255.78    51355.75    335.74 o
   7   1  11    46518.09    46340.66    349.73 o
   9   1  11     5553.16     6664.92    113.60 o
  11   1  11    28552.27    27870.53    367.82 o
  13   1  11     3093.97     3402.77    168.10 o
  15   1  11    15756.18    14872.47    307.60 o
  17   1  11     6176.18     6390.31    335.82 o
  19   1  11      130.44       13.47    206.60 o
  21   1  11      716.48      888.27    223.57 o
  23   1  11     1021.38     1172.36    262.02 o
  25   1  11     4816.22     5447.35    352.07 o
  27   1  11     2366.67     2356.57    316.80 o
  29   1  11     5880.35     5803.28    404.98 o
  31   1  11    18650.03    18021.18    813.25 o
  33   1  11     3751.81     4476.90    507.52 o
  35   1  11      198.65      558.52    330.67 o
  37   1  11     2030.69     2217.43    471.20 o
  39   1  11       56.60     -200.58    391.60 o
  41   1  11     1642.88     1909.05    723.86 o
  43   1  11       40.92        5.54    339.94 o
   1   3  11    14191.81    14481.19    132.81 o
   3   3  11     7915.48     7913.87     92.35 o
   5   3  11     2736.54     2438.79     62.53 o
   7   3  11    60866.93    58236.86    507.14 o
   9   3  11    78948.16    80008.87    657.38 o
  11   3  11    10410.69    10657.58    169.07 o
  13   3  11      622.72      585.01    107.00 o
  15   3  11      358.34      314.81    114.92 o
  17   3  11      526.86      682.33    128.12 o
  19   3  11     5523.49     5372.48    196.81 o
  21   3  11      750.02      981.61    185.59 o
  23   3  11     9583.11    10470.47    294.12 o
  25   3  11     4949.65     4248.91    241.01 o
  27   3  11      552.95      424.89    213.94 o
  29   3  11     1953.93     2399.28    337.28 o
  31   3  11     4278.26     4611.32    478.95 o
  33   3  11     4152.98     4689.03    506.61 o
  35   3  11      236.16       23.94    507.05 o
  37   3  11     1383.47     1579.16    391.12 o
  39   3  11      382.43      708.13    372.51 o
  41   3  11      377.66      433.65    403.08 o
  43   3  11       60.77       20.37    452.68 o
   1   5  11    68718.14    66212.30    476.89 o
   3   5  11    32391.39    31467.98    256.63 o
   5   5  11    10977.96    10576.64    153.89 o
   7   5  11     6511.68     6291.55    104.87 o
   9   5  11      227.34      215.23     47.96 o
  11   5  11     1734.41     1605.30     88.83 o
  13   5  11     1606.61     1753.58     73.03 o
  15   5  11    20931.64    21542.05    223.45 o
  17   5  11     5163.04     4945.18    163.92 o
  19   5  11     6063.62     6215.71    179.43 o
  21   5  11     6228.70     6419.23    160.12 o
  23   5  11      603.14      672.72    100.36 o
  25   5  11     2258.22     2601.72    184.33 o
  27   5  11     5540.06     5406.13    172.67 o
  29   5  11     6351.94     6305.89    219.39 o
  31   5  11     1268.79     1378.99    349.45 o
  33   5  11      683.26      509.09    216.35 o
  35   5  11     4270.65     3911.25    279.86 o
  37   5  11      499.82      339.61    296.18 o
  39   5  11       80.01     -229.73    330.98 o
  41   5  11      872.87      932.04    415.84 o
  43   5  11      243.81      139.96    551.36 o
   1   7  11    14978.31    14998.46    393.31 o
   3   7  11     2064.54     1943.10    106.91 o
   5   7  11    12656.66    13304.18    221.43 o
   7   7  11     1456.90     1655.80     94.05 o
   9   7  11    12576.18    12050.57    188.86 o
  11   7  11    13854.07    13817.44    197.66 o
  13   7  11     2678.36     3016.84     98.90 o
  15   7  11     2583.18     2727.05    107.96 o
  17   7  11     1566.67     1418.01     81.34 o
  19   7  11     8646.90     8976.09    206.54 o
  21   7  11     5716.97     5824.88    163.50 o
  23   7  11      256.25      281.90     75.16 o
  25   7  11     1155.56     1037.69    117.62 o
  27   7  11     4439.93     3787.58    285.89 o
  29   7  11     2418.32     2308.09    150.71 o
  31   7  11       12.81       46.54     94.41 o
  33   7  11      735.74      440.92    290.36 o
  35   7  11      242.60      108.70    220.26 o
  37   7  11      943.43      506.03    273.32 o
  39   7  11      192.14       38.27    195.12 o
  41   7  11      296.27     1232.79   1038.61 o
   1   9  11    13663.54    13011.61    228.87 o
   3   9  11    10295.49    10093.04    207.97 o
   5   9  11     4096.36     3801.90    166.31 o
   7   9  11     1576.38     1760.20    126.34 o
   9   9  11     5176.69     5477.16    174.22 o
  11   9  11     9060.57     8858.96    204.26 o
  13   9  11     3298.04     3577.03    136.29 o
  15   9  11     7166.38     7257.25    188.64 o
  17   9  11     7155.62     7352.27    199.01 o
  19   9  11     2114.95     2251.32    147.69 o
  21   9  11      433.75      475.64    129.15 o
  23   9  11     1787.08     1814.88    214.77 o
  25   9  11     1571.16     1662.35    224.72 o
  27   9  11     1082.74      496.01    316.36 o
  29   9  11     1224.02     1235.04    322.73 o
  31   9  11      578.90      467.59    217.73 o
  33   9  11     1878.78     1655.92    601.50 o
  35   9  11     1127.33     1035.88    551.37 o
  37   9  11      231.19       24.10    167.03 o
  39   9  11      123.28       56.70    213.41 o
   1  11  11     3975.60     4158.18    205.59 o
   3  11  11     4262.52     4473.67    175.43 o
   5  11  11     4354.85     4142.67    169.56 o
   7  11  11     1584.08     1531.94    173.68 o
   9  11  11     4489.26     4761.33    236.88 o
  11  11  11     1123.44     1350.47    142.73 o
  13  11  11     5618.72     5494.64    181.89 o
  15  11  11     4040.70     4532.24    208.39 o
  17  11  11       17.40      -37.79     94.00 o
  19  11  11      364.66      361.47    117.63 o
  21  11  11      609.26      609.70    209.28 o
  23  11  11      640.05      521.71    206.23 o
  25  11  11     1663.90     1012.42    578.97 o
  27  11  11      792.27      359.58    267.83 o
  29  11  11      575.28      296.93    224.91 o
  31  11  11      675.70      260.91    203.89 o
  33  11  11      270.66       66.82    315.39 o
  35  11  11       28.07       -5.51    189.99 o
  37  11  11      212.55      149.05    232.28 o
   1  13  11      739.43      917.71    188.04 o
   3  13  11     4881.14     5174.04    214.48 o
   5  13  11     5352.75     5587.36    206.62 o
   7  13  11      193.82      147.41    136.10 o
   9  13  11      687.59      596.08    151.50 o
  11  13  11      881.65     1196.24    158.65 o
  13  13  11      549.08      326.91    139.18 o
  15  13  11      246.98      137.71    121.70 o
  17  13  11      602.19      336.05    157.40 o
  19  13  11       33.79       78.73     95.37 o
  21  13  11      591.41       78.60    127.44 o
  23  13  11      186.50       87.02    170.57 o
  25  13  11      114.92       77.41    180.42 o
  27  13  11     1024.77      489.41    405.29 o
  29  13  11       82.10       73.96    192.20 o
  31  13  11      124.46        4.58    255.69 o
  33  13  11       93.00      -26.60    249.01 o
   1  15  11       55.36     -140.32    154.19 o
   3  15  11     1048.67      893.70    309.68 o
   5  15  11      130.76      181.81    148.63 o
   7  15  11     1624.18     1579.14    414.27 o
   9  15  11      689.68      543.63    218.74 o
  11  15  11      539.76      343.47    169.99 o
  13  15  11       58.06       90.24    123.40 o
  15  15  11      679.51      335.91    147.23 o
  17  15  11      701.57      304.02    169.18 o
  19  15  11      471.47       51.30    137.42 o
  21  15  11      209.62      247.23    214.88 o
  23  15  11       22.04      -45.20    235.40 o
  25  15  11      548.52      395.62    215.77 o
  27  15  11      350.98       64.83    217.49 o
   1  17  11      829.02      514.80    239.44 o
   3  17  11      131.43      103.43    154.64 o
   5  17  11       48.49      -35.27    125.96 o
   7  17  11      207.76       22.63    166.66 o
   9  17  11      432.82      622.30    196.59 o
  11  17  11      408.31      267.22    162.17 o
  13  17  11      162.52      125.57    144.02 o
  15  17  11      910.80      201.21    208.78 o
  17  17  11      158.61      129.06    214.50 o
  19  17  11      254.61      260.20    251.18 o
  21  17  11      158.95       -1.79    230.30 o
   1  19  11       14.90       66.63    155.20 o
   3  19  11      138.16       50.96    210.40 o
   5  19  11       48.86       53.80    183.65 o
   7  19  11       53.41      205.79    182.30 o
   9  19  11       47.97      235.97    175.55 o
   0   0  12     2961.29     3090.32    153.21 o
   4   0  12    37495.30    38399.63    555.41 o
   8   0  12   119150.84   125223.37   1041.05 o
  12   0  12     4293.76     3973.44    192.49 o
  16   0  12    25960.51    26775.74    735.75 o
  20   0  12    50030.32    46769.36   1157.97 o
  24   0  12    29860.00    30258.55    965.57 o
  28   0  12     4881.68     5086.14    561.17 o
  32   0  12       44.43     -108.67    354.52 o
  36   0  12      385.70      130.05    452.50 o
  40   0  12     2070.71     2937.67    646.68 o
  44   0  12      153.01      203.09   1008.32 o
   2   2  12    12875.74    13651.04    139.19 o
   4   2  12    23098.14    23804.15    171.11 o
   6   2  12    26697.33    27776.56    327.57 o
   8   2  12    87238.13    93810.02    635.68 o
  10   2  12     2136.19     2001.96    114.29 o
  12   2  12      436.58      242.00    121.02 o
  14   2  12     3069.93     3348.25    153.13 o
  16   2  12    17400.30    16982.83    316.48 o
  18   2  12     4978.04     5048.56    197.22 o
  20   2  12     7645.24     7467.57    238.13 o
  22   2  12      144.44      391.30    140.68 o
  24   2  12     4882.85     5498.40    349.59 o
  26   2  12     2670.24     3109.73    408.68 o
  28   2  12    13309.37    13773.11    562.06 o
  30   2  12      200.22      253.07    285.12 o
  32   2  12     5309.04     5862.24    620.85 o
  34   2  12     1124.14     1154.51    487.24 o
  36   2  12      421.26      728.44    416.38 o
  38   2  12      522.25      557.31    364.74 o
  40   2  12      881.19      739.81    415.85 o
  42   2  12      300.88      119.95    393.22 o
  44   2  12      261.17      267.49    561.92 o
   0   4  12     2641.00     2514.66    174.51 o
   2   4  12    25537.00    25658.58    185.35 o
   4   4  12     9536.40     9467.75    109.79 o
   6   4  12    21498.12    20136.26    262.09 o
   8   4  12    22475.21    23325.76    389.78 o
  10   4  12      664.91      681.88     83.45 o
  12   4  12     3781.96     3954.74    138.88 o
  14   4  12     5332.45     5495.22    139.74 o
  16   4  12     1422.64     1511.09    121.58 o
  18   4  12      667.16      693.66    138.22 o
  20   4  12    40664.11    40765.81   1053.12 o
  22   4  12    12942.39    12396.71    438.64 o
  24   4  12    20723.19    21571.37    434.60 o
  26   4  12     5176.24     4907.61    285.43 o
  28   4  12      335.02      392.72    158.93 o
  30   4  12     3194.51     3042.37    235.31 o
  32   4  12      947.10      224.43    235.38 o
  34   4  12      580.01      172.03    232.97 o
  36   4  12       41.70      173.21    222.08 o
  38   4  12      847.73      451.27    349.23 o
  40   4  12      265.86      275.82    269.92 o
  42   4  12      492.84      627.77    429.32 o
   2   6  12     4696.42     4839.04    100.83 o
   4   6  12     3457.77     4124.10    121.43 o
   6   6  12     1803.39     1695.40     74.23 o
   8   6  12     6408.09     6806.30    121.09 o
  10   6  12     7013.11     7107.20    115.32 o
  12   6  12     5068.11     4862.06    111.46 o
  14   6  12      725.36      946.84     76.09 o
  16   6  12     2379.70     2466.73    102.51 o
  18   6  12     1763.81     1731.69    124.18 o
  20   6  12     1278.49     1373.58     99.52 o
  22   6  12    19148.42    19001.29    295.02 o
  24   6  12     6612.86     6633.62    212.30 o
  26   6  12      289.50      408.68     97.19 o
  28   6  12     3182.98     3399.28    259.71 o
  30   6  12     2592.83     3069.46    164.80 o
  32   6  12      816.84      982.24    281.82 o
  34   6  12      128.06      184.31    181.77 o
  36   6  12     1266.87      597.73    702.80 o
  38   6  12      151.21      441.38    438.94 o
  40   6  12      181.28      560.23    440.03 o
  42   6  12       94.69      265.56    344.49 o
   0   8  12     1799.08     1866.12    176.42 o
   2   8  12      251.38      251.23     89.26 o
   4   8  12     1586.81     1776.91    131.09 o
   6   8  12     4288.86     4086.54    132.77 o
   8   8  12     4922.91     4772.46    164.10 o
  10   8  12     4662.85     4406.69    132.47 o
  12   8  12       90.69       56.55     80.73 o
  14   8  12    10824.56    10515.68    243.92 o
  16   8  12    12203.67    11935.09    220.02 o
  18   8  12     1448.63     1759.26    177.80 o
  20   8  12     8097.11     7841.03    246.86 o
  22   8  12     1041.46      874.06    178.90 o
  24   8  12     2267.16     2577.72    212.70 o
  26   8  12      508.29      338.62     71.78 o
  28   8  12     2733.93     3099.97    183.26 o
  30   8  12     1377.17     1635.56    220.19 o
  32   8  12      184.59      -22.89    143.82 o
  34   8  12      210.83      -57.33    233.01 o
  36   8  12      149.69      211.53    193.15 o
  38   8  12      348.49      189.90    209.51 o
  40   8  12      355.09      455.83    578.98 o
   2  10  12     1843.34     1888.25    144.17 o
   4  10  12     1289.78     1494.34    130.35 o
   6  10  12     3690.38     3686.77    166.78 o
   8  10  12     1007.81     1136.37    144.07 o
  10  10  12     5381.21     5886.13    198.09 o
  12  10  12     2601.25     2654.78    135.67 o
  14  10  12     3612.93     3980.09    162.71 o
  16  10  12     4516.84     4103.78    174.86 o
  18  10  12      343.37      361.02    108.20 o
  20  10  12     4686.42     4112.12    202.02 o
  22  10  12     4863.39     4798.11    223.88 o
  24  10  12      930.84      779.17    618.18 o
  26  10  12      256.97       51.13    181.24 o
  28  10  12       26.26       16.41    177.87 o
  30  10  12     1550.37      611.15    529.10 o
  32  10  12     1755.89     1892.52    680.12 o
  34  10  12      554.80      315.76    210.28 o
  36  10  12      265.68      218.17    207.75 o
  38  10  12      120.26      -11.13    289.02 o
   0  12  12       38.69       31.21    155.09 o
   2  12  12     2245.21     2291.83    171.25 o
   4  12  12     1414.79     1702.65    163.08 o
   6  12  12     4189.29     4470.92    196.78 o
   8  12  12     4287.95     4473.23    198.49 o
  10  12  12     4219.72     4213.86    197.22 o
  12  12  12      640.08      604.87    181.92 o
  14  12  12     1227.52     1226.02    142.06 o
  16  12  12     2664.00     2685.27    152.70 o
  18  12  12     2368.59     2427.73    272.74 o
  20  12  12     1623.45     1224.11    366.88 o
  22  12  12      243.65       68.94    115.27 o
  24  12  12      129.91       87.48    184.54 o
  26  12  12      817.21      139.29    186.39 o
  28  12  12      391.68      197.01    227.70 o
  30  12  12       94.21       27.63    156.86 o
  32  12  12      102.87       30.14    193.92 o
  34  12  12      128.75       49.30    184.00 o
   2  14  12      998.35      614.03    172.70 o
   4  14  12      654.00      462.06    178.34 o
   6  14  12     3209.83     3396.66    231.76 o
   8  14  12      864.26      815.24    211.85 o
  10  14  12      144.60      100.56    159.52 o
  12  14  12      741.04      352.85    189.69 o
  14  14  12      625.35      240.93    191.13 o
  16  14  12      538.13      113.72    158.61 o
  18  14  12     1530.94       -4.43    185.35 o
  20  14  12        5.01       24.72    114.91 o
  22  14  12      116.13       24.74    170.71 o
  24  14  12      323.93       93.81    222.13 o
  26  14  12      340.82       97.27    276.08 o
  28  14  12      103.97       57.77    182.64 o
  30  14  12       33.40       36.82    155.10 o
   0  16  12     1175.94     1451.55    594.91 o
   2  16  12      536.09      265.81    170.63 o
   4  16  12       22.50       35.30    150.60 o
   6  16  12      251.44      107.89    174.20 o
   8  16  12       18.71       19.98    135.23 o
  10  16  12      163.73       60.23    180.61 o
  12  16  12      815.67      785.80    223.91 o
  14  16  12       10.65      -68.31    157.53 o
  16  16  12      579.81      160.70    184.06 o
  18  16  12      237.25       72.48    125.06 o
  20  16  12      211.08       73.22    181.47 o
  22  16  12      482.60      215.57    227.06 o
  24  16  12       19.43      -57.08    208.53 o
   2  18  12      268.84       -4.29    186.86 o
   4  18  12       57.26       15.60    163.88 o
   6  18  12        7.00       43.37    158.46 o
   8  18  12      186.35       79.87    171.50 o
  10  18  12       92.83      132.89    168.12 o
  12  18  12      141.24      146.92    229.54 o
  14  18  12      154.48      172.40    254.56 o
  16  18  12       50.75      301.07    570.08 o
   1   1  13    29257.42    29387.37    218.69 o
   3   1  13    32478.36    33277.64    252.30 o
   5   1  13    33615.52    35608.98    259.17 o
   7   1  13    22883.07    23434.15    211.44 o
   9   1  13     4583.46     5030.42    110.56 o
  11   1  13    45387.02    46857.93    464.12 o
  13   1  13    23257.93    23780.55    303.13 o
  15   1  13     2599.96     2730.21    208.50 o
  17   1  13     6320.31     5801.69    241.94 o
  19   1  13    13902.24    13186.04    307.56 o
  21   1  13     2025.59     1935.69    193.72 o
  23   1  13     4724.36     4696.94    332.55 o
  25   1  13     6954.60     7239.34    550.48 o
  27   1  13    12327.07    11872.69    569.41 o
  29   1  13     2694.69     2862.74    370.79 o
  31   1  13     3885.95     3893.97    405.60 o
  33   1  13      774.74      617.06    546.92 o
  35   1  13     1989.41     1827.73    464.97 o
  37   1  13      248.46      707.33    679.64 o
  39   1  13     1047.49     1261.73    495.39 o
  41   1  13      412.86      386.15    400.96 o
  43   1  13      980.65     1322.16    465.26 o
   1   3  13    22625.54    22293.81    315.88 o
   3   3  13    27518.96    27545.02    195.03 o
   5   3  13    32766.21    33372.46    219.51 o
   7   3  13    43431.95    42190.39    362.54 o
   9   3  13     3200.89     3794.46    109.70 o
  11   3  13     2400.30     2436.04    104.60 o
  13   3  13    11927.00    11899.49    183.06 o
  15   3  13     6834.34     6973.45    183.08 o
  17   3  13     5293.15     5836.26    264.59 o
  19   3  13     8692.58     9361.32    258.50 o
  21   3  13     5834.74     5525.27    301.87 o
  23   3  13     9137.13     8847.09    332.20 o
  25   3  13     3465.86     3546.75    225.74 o
  27   3  13    21894.49    22220.14    561.75 o
  29   3  13       41.79      205.19    154.75 o
  31   3  13      716.95      115.92    196.92 o
  33   3  13     2272.40     2143.51    750.27 o
  35   3  13      832.75      340.56    426.27 o
  37   3  13      685.11      394.18    279.96 o
  39   3  13      258.00      191.59    210.58 o
  41   3  13        8.99       16.15    190.68 o
  43   3  13      857.18     1427.02    467.80 o
   1   5  13    12114.59    12197.69    126.17 o
   3   5  13    45599.24    44407.75    299.99 o
   5   5  13      638.41      559.97     45.55 o
   7   5  13    10246.20    10036.49    112.93 o
   9   5  13     8335.76     8506.72    111.45 o
  11   5  13     4439.59     4354.27    149.65 o
  13   5  13    16518.74    16108.69    209.59 o
  15   5  13    13558.75    13681.36    159.77 o
  17   5  13     4269.60     4318.35    116.05 o
  19   5  13     1154.51     1329.10    111.91 o
  21   5  13     2531.01     2644.48    148.88 o
  23   5  13     6351.69     7060.28    168.44 o
  25   5  13     3181.70     3462.67    273.62 o
  27   5  13      189.50      195.52    133.32 o
  29   5  13     2123.40     1845.74    186.04 o
  31   5  13     1386.37     1371.56    542.13 o
  33   5  13      190.22       41.16    206.68 o
  35   5  13      161.68       17.81    209.26 o
  37   5  13       30.24       44.35    149.42 o
  39   5  13     1470.15      822.19    847.99 o
  41   5  13      153.81      307.04    421.09 o
   1   7  13     5194.48     5531.12    141.35 o
   3   7  13    17836.38    18069.43    206.60 o
   5   7  13    11344.94    11472.50    186.06 o
   7   7  13       67.97       66.84     77.01 o
   9   7  13     1034.44     1414.37     97.55 o
  11   7  13     1413.27     1320.98     77.25 o
  13   7  13     2277.49     2317.02    106.35 o
  15   7  13     1438.88     1204.67     79.29 o
  17   7  13     7847.51     8088.69    163.40 o
  19   7  13      446.13      406.18     74.97 o
  21   7  13     6332.64     6737.33    264.04 o
  23   7  13    16555.44    16641.13    281.35 o
  25   7  13     4253.05     3885.56    229.36 o
  27   7  13      474.24      623.89     98.94 o
  29   7  13     3129.06     3256.27    138.86 o
  31   7  13      254.19      249.55    191.31 o
  33   7  13      399.21      314.44    187.55 o
  35   7  13       15.86      212.75    358.97 o
  37   7  13      297.50      187.43    420.96 o
  39   7  13      160.79      311.76    956.66 o
   1   9  13     2497.56     2553.27    132.15 o
   3   9  13     9988.20    11168.04    298.03 o
   5   9  13     7149.98     7722.67    207.07 o
   7   9  13     4774.00     4679.67    158.52 o
   9   9  13     2570.97     2838.65    128.88 o
  11   9  13     1113.80     1380.24    138.36 o
  13   9  13    16381.69    16594.29    259.81 o
  15   9  13    10849.27    10333.51    229.45 o
  17   9  13     1506.61     1607.55    147.55 o
  19   9  13     1081.22     1386.69    124.00 o
  21   9  13     2247.11     2209.63    198.54 o
  23   9  13      377.08      422.38    168.33 o
  25   9  13     2643.95     2726.92    341.50 o
  27   9  13     1554.18     1686.22    667.84 o
  29   9  13       43.64       45.99    191.82 o
  31   9  13       38.95      179.49    247.69 o
  33   9  13       42.10      -45.91    183.30 o
  35   9  13      110.75        2.75    149.22 o
  37   9  13      298.73      267.22    591.45 o
   1  11  13     1345.90     1587.33    135.93 o
   3  11  13     1741.35     1629.16    153.47 o
   5  11  13     3096.84     3054.26    170.94 o
   7  11  13     3319.00     3097.29    190.61 o
   9  11  13     2633.28     2876.40    169.23 o
  11  11  13     1581.44     1449.47    151.87 o
  13  11  13     1674.21     2082.15    166.96 o
  15  11  13     2918.08     3191.08    177.17 o
  17  11  13     3999.08     3924.32    158.93 o
  19  11  13     2427.35     2657.90    164.21 o
  21  11  13     1296.07     1309.77    243.65 o
  23  11  13      221.67       52.92    113.50 o
  25  11  13     1156.82      775.01    449.73 o
  27  11  13     1546.61        6.87    275.83 o
  29  11  13      173.89      206.01    220.88 o
  31  11  13       70.88      118.67    213.60 o
  33  11  13      388.51        6.26    308.61 o
  35  11  13      206.38      -21.38    693.00 o
   1  13  13     2861.26     3089.89    187.08 o
   3  13  13      293.58      429.19    160.62 o
   5  13  13      538.10      835.64    173.75 o
   7  13  13     1395.24     1489.25    172.28 o
   9  13  13     5965.31     6168.10    228.05 o
  11  13  13     3122.08     3274.55    192.40 o
  13  13  13      430.16      418.80    141.42 o
  15  13  13        3.83      -24.20    109.99 o
  17  13  13      177.80      141.47    148.68 o
  19  13  13     1141.81      356.61    244.95 o
  21  13  13     2134.49     2248.72    358.74 o
  23  13  13     1062.35      928.90    335.01 o
  25  13  13      362.92       87.90    235.16 o
  27  13  13      154.27       36.77    232.31 o
  29  13  13      506.59       50.41    264.60 o
  31  13  13      357.14       -9.79    328.71 o
   1  15  13      698.22      548.90    162.73 o
   3  15  13     1381.67     1244.02    386.17 o
   5  15  13      203.66       63.05    156.77 o
   7  15  13     1823.98     1391.56    412.75 o
   9  15  13     1531.83     1036.74    329.76 o
  11  15  13      160.73      165.80    159.99 o
  13  15  13      511.42      130.32    144.32 o
  15  15  13      467.77      184.64    156.94 o
  17  15  13       12.23      -36.50    114.61 o
  19  15  13       63.02       71.77    131.54 o
  21  15  13      362.56      109.21    132.54 o
  23  15  13      188.02      210.85    188.30 o
  25  15  13      211.82      200.00    205.26 o
  27  15  13      119.34       39.79    199.24 o
   1  17  13      324.63      194.48    165.40 o
   3  17  13      102.57      100.59    166.10 o
   5  17  13      267.38      181.58    167.78 o
   7  17  13      239.89      169.57    178.77 o
   9  17  13      145.68       89.01    166.68 o
  11  17  13      180.75      157.31    170.56 o
  13  17  13      163.31       37.17    146.46 o
  15  17  13      377.95       46.31    117.17 o
  17  17  13      854.96      661.36    396.76 o
  19  17  13      240.49      107.06    172.85 o
   1  19  13      125.65        3.99    170.74 o
   3  19  13      148.78      -47.77    190.30 o
   2   0  14    60681.50    61754.33    574.86 o
   6   0  14     2463.49     3023.00    121.63 o
  10   0  14     7931.93     7313.14    214.64 o
  14   0  14    11608.99    11531.83    330.53 o
  18   0  14    23606.95    23507.96   1116.10 o
  22   0  14    16992.91    17471.04    689.44 o
  26   0  14    18917.13    17820.21   1083.14 o
  30   0  14     1764.33     2358.69    493.47 o
  34   0  14      512.68       37.41    447.15 o
  38   0  14      351.33      826.61    507.72 o
  42   0  14      226.83      279.69    694.78 o
   0   2  14     9337.16     9747.76    246.08 o
   2   2  14    19987.39    21104.43    181.48 o
   4   2  14    13081.31    13565.97    141.43 o
   6   2  14     1365.67     1367.20     77.41 o
   8   2  14     1621.45     1682.10     89.45 o
  10   2  14    17754.24    17191.36    260.66 o
  12   2  14     4365.20     4647.13    123.55 o
  14   2  14     8603.69     8812.17    219.49 o
  16   2  14      776.94      991.20    141.12 o
  18   2  14    17092.82    17068.91    373.78 o
  20   2  14     2108.51     2035.77    206.26 o
  22   2  14     8566.91     8399.75    280.98 o
  24   2  14     1471.93     1874.12    354.81 o
  26   2  14     3474.01     3798.80    244.69 o
  28   2  14      479.01      348.23    194.32 o
  30   2  14      210.00      321.07    183.76 o
  32   2  14      208.53      235.86    206.62 o
  34   2  14      161.94      -12.20    186.90 o
  36   2  14       89.51      -25.58    176.93 o
  38   2  14      885.40     1469.88    779.30 o
  40   2  14       57.56       98.16    226.45 o
  42   2  14      126.68      -91.83    204.41 o
   2   4  14     7419.20     7171.75    101.22 o
   4   4  14    14732.32    15345.30    142.31 o
   6   4  14    43622.42    45149.48    429.34 o
   8   4  14     3434.90     3208.87    113.01 o
  10   4  14      181.89      188.18     92.50 o
  12   4  14     1658.92     1826.80    110.11 o
  14   4  14     9752.88     9690.50    178.32 o
  16   4  14     5920.96     5542.66    193.54 o
  18   4  14    19322.23    19167.00    367.96 o
  20   4  14     5668.93     5458.76    270.28 o
  22   4  14     3241.69     3370.09    222.85 o
  24   4  14     5252.32     5029.68    253.91 o
  26   4  14     8623.44     8995.24    369.44 o
  28   4  14     2379.25     2182.80    292.78 o
  30   4  14     1435.83     1534.78    837.50 o
  32   4  14      178.10      110.84    171.38 o
  34   4  14      194.80       55.32    278.75 o
  36   4  14      217.62       82.80    250.33 o
  38   4  14      150.28      119.39    224.82 o
  40   4  14      162.70      264.25    376.30 o
  42   4  14       59.86      251.75    526.66 o
   0   6  14     6693.69     7091.03    163.54 o
   2   6  14     4448.75     4484.11     94.95 o
   4   6  14    14977.53    14784.51    152.22 o
   6   6  14     6725.95     6698.77     98.77 o
   8   6  14     7733.08     7885.26    119.85 o
  10   6  14     1738.57     1789.74     87.20 o
  12   6  14     8824.29     9158.24    211.32 o
  14   6  14    17433.36    17959.46    198.60 o
  16   6  14     5325.71     5118.80    109.94 o
  18   6  14     8818.29     9048.25    224.30 o
  20   6  14     3456.25     3831.80    134.16 o
  22   6  14      178.36      194.30     94.64 o
  24   6  14      755.52      751.61     88.81 o
  26   6  14     2545.32     2380.59    237.68 o
  28   6  14     1383.44     1262.79    678.49 o
  30   6  14      843.79      778.80    317.38 o
  32   6  14      355.32      160.96    199.78 o
  34   6  14      137.32      271.21    201.51 o
  36   6  14     1138.82      736.17    861.35 o
  38   6  14       83.43       73.86    355.65 o
  40   6  14       77.70      104.72    408.52 o
   2   8  14     2497.13     2576.57    125.17 o
   4   8  14      951.37     1058.08     95.97 o
   6   8  14    10003.70    10525.65    285.13 o
   8   8  14     7720.59     7370.52    150.49 o
  10   8  14    18156.43    17838.73    257.68 o
  12   8  14     6525.14     6535.24    188.29 o
  14   8  14     2660.43     2855.22    157.61 o
  16   8  14     7269.71     7269.52    229.98 o
  18   8  14      747.57      927.15     92.03 o
  20   8  14     8313.59     7898.21    156.18 o
  22   8  14     2272.63     1983.69    123.01 o
  24   8  14     2132.88     2251.96    124.79 o
  26   8  14      678.99      646.41    216.17 o
  28   8  14     1352.86     1276.99    195.18 o
  30   8  14      737.75      427.75    238.55 o
  32   8  14     1073.43      678.43    375.89 o
  34   8  14      484.46      644.90    562.95 o
  36   8  14      546.44      473.69    610.16 o
  38   8  14      263.67      268.40    413.26 o
   0  10  14     6149.12     6320.51    261.36 o
   2  10  14     6270.78     6250.62    221.26 o
   4  10  14     1959.30     2000.89    141.71 o
   6  10  14     7529.22     7507.47    217.51 o
   8  10  14     3587.10     3494.36    160.75 o
  10  10  14      218.23      105.34    127.11 o
  12  10  14     5397.65     5342.53    169.78 o
  14  10  14     5118.60     5264.55    166.57 o
  16  10  14      225.08      289.90    140.36 o
  18  10  14       99.71      145.41    100.40 o
  20  10  14      137.48      178.75    124.17 o
  22  10  14     3217.87     3456.80    205.52 o
  24  10  14      762.24      790.52    287.73 o
  26  10  14      683.15      368.17    246.34 o
  28  10  14     1132.59      702.73    385.68 o
  30  10  14       59.67       -3.46    165.43 o
  32  10  14      455.96       48.39    340.68 o
  34  10  14      500.72       57.85    406.41 o
  36  10  14      680.06      261.87    396.80 o
   2  12  14     2416.49     2266.91    156.33 o
   4  12  14     1821.09     1904.65    170.29 o
   6  12  14     2293.12     2242.24    190.26 o
   8  12  14       29.50       57.75    110.74 o
  10  12  14     8246.87     8599.10    258.84 o
  12  12  14     4263.66     4357.36    175.32 o
  14  12  14      907.97      673.67    135.80 o
  16  12  14      599.36      305.86    117.27 o
  18  12  14      408.24      268.82    154.98 o
  20  12  14     1225.08     1030.60    222.42 o
  22  12  14      258.97       34.81    136.01 o
  24  12  14      305.81      153.56    169.56 o
  26  12  14      719.59      323.07    226.25 o
  28  12  14     1012.69      945.13    533.08 o
  30  12  14     1669.88      -12.47    641.34 o
  32  12  14       70.10      -19.60    652.02 o
   0  14  14      361.20      283.06    200.35 o
   2  14  14      929.57      703.89    195.96 o
   4  14  14     1763.64     1683.08    542.24 o
   6  14  14     1073.62      618.98    222.07 o
   8  14  14      250.37      113.23    158.51 o
  10  14  14      938.82      857.91    327.72 o
  12  14  14      369.31      227.04    170.75 o
  14  14  14      284.04      215.51    129.60 o
  16  14  14      438.08      200.87    145.07 o
  18  14  14      493.01      254.18    142.39 o
  20  14  14       41.15      -32.07    106.95 o
  22  14  14      469.84       46.20    126.50 o
  24  14  14      139.70       71.86    165.65 o
  26  14  14      163.64      -48.42    166.85 o
  28  14  14      403.84      -43.53    458.07 o
   2  16  14      170.51      192.79    155.48 o
   4  16  14      355.76      291.21    223.16 o
   6  16  14      596.39      409.05    168.60 o
   8  16  14      428.39      340.44    161.72 o
  10  16  14       46.44      -43.15    148.38 o
  12  16  14      308.96      205.63    153.97 o
  14  16  14      401.03      241.29    217.04 o
  16  16  14      432.69      126.23    152.89 o
  18  16  14      190.52      -31.37    128.23 o
  20  16  14       62.90      -76.96    192.45 o
  22  16  14       32.50       18.59    222.18 o
   0  18  14      529.76      -27.58    329.77 o
   2  18  14      143.13      -43.63    149.01 o
   4  18  14      169.89      133.18    178.19 o
   6  18  14       87.30       35.02    175.11 o
   8  18  14      212.72      176.00    155.84 o
  10  18  14       78.32      125.36    167.22 o
  12  18  14      111.02       43.15    157.14 o
   1   1  15     2676.01     2727.57     76.33 o
   3   1  15     3705.97     3759.70     87.50 o
   5   1  15     5911.48     5775.37     88.38 o
   7   1  15    23316.96    23127.35    225.14 o
   9   1  15    22525.48    23282.48    234.79 o
  11   1  15     1560.60     1976.88    129.10 o
  13   1  15      684.60      483.60    129.40 o
  15   1  15     4211.16     4649.11    163.22 o
  17   1  15     5491.29     5687.18    216.89 o
  19   1  15     1499.85     1617.42    159.63 o
  21   1  15     8696.51     8066.28    301.16 o
  23   1  15     2617.57     2483.14    259.86 o
  25   1  15     4541.55     4474.39    277.09 o
  27   1  15     4995.00     5028.18    298.95 o
  29   1  15     2900.44     2888.45    284.54 o
  31   1  15      350.27       73.46    226.63 o
  33   1  15      165.16       88.21    188.87 o
  35   1  15      317.26        2.06    380.51 o
  37   1  15       65.44       87.08    306.99 o
  39   1  15      146.18      197.40    355.58 o
  41   1  15      729.36      498.63    315.81 o
   1   3  15     5940.18     5985.67    102.04 o
   3   3  15    14366.62    14296.45    133.02 o
   5   3  15     6214.46     6178.45     86.21 o
   7   3  15     3797.54     3753.36    108.09 o
   9   3  15    12951.51    12402.73    179.45 o
  11   3  15     4280.29     4663.34    119.98 o
  13   3  15      288.44      328.46     81.54 o
  15   3  15     3056.56     2999.79    158.09 o
  17   3  15     8635.33     9167.81    285.68 o
  19   3  15     2044.36     2119.70    198.62 o
  21   3  15     5649.05     5604.50    284.32 o
  23   3  15     2997.05     2523.39    214.22 o
  25   3  15     1409.71     1644.91    200.26 o
  27   3  15       96.82      137.14    226.06 o
  29   3  15      557.14      259.23    195.48 o
  31   3  15     1356.81        8.29    216.66 o
  33   3  15      227.60       22.29    174.37 o
  35   3  15        7.49      -99.84    172.30 o
  37   3  15      956.83      327.81    308.63 o
  39   3  15      236.96      170.37    215.57 o
  41   3  15      238.94      -68.91    209.63 o
   1   5  15     1958.59     2287.62     67.07 o
   3   5  15     6979.20     7035.33    102.54 o
   5   5  15     8762.61     9233.88    126.74 o
   7   5  15     2442.77     2606.25     59.25 o
   9   5  15      230.78      297.18     99.72 o
  11   5  15     4813.21     4694.09    148.49 o
  13   5  15    13579.42    13218.04    226.79 o
  15   5  15     2422.88     2337.32    136.07 o
  17   5  15     4751.95     4838.27    190.30 o
  19   5  15     3635.30     3544.00    298.28 o
  21   5  15     4977.67     4862.81    243.28 o
  23   5  15    12820.58    13658.01    872.40 o
  25   5  15      261.19      259.09    161.25 o
  27   5  15     4570.77     4977.85    245.71 o
  29   5  15      867.71       -4.84    188.54 o
  31   5  15      734.72       -3.89    232.28 o
  33   5  15       88.43      212.86    230.31 o
  35   5  15      376.51      204.37    256.86 o
  37   5  15       64.29     -146.22    405.65 o
  39   5  15        6.93     -132.21    387.19 o
  41   5  15      361.05      257.31    491.76 o
   1   7  15      819.07     1049.18     75.16 o
   3   7  15     1919.53     1845.50     95.32 o
   5   7  15     1185.96     1140.72     76.60 o
   7   7  15      105.56      127.33     64.56 o
   9   7  15     4983.84     4673.23    110.67 o
  11   7  15     3377.04     3321.25    114.94 o
  13   7  15     3084.02     3064.18     96.65 o
  15   7  15       44.55       49.24     60.25 o
  17   7  15    11556.34    11933.88    184.97 o
  19   7  15      906.70      865.91    148.41 o
  21   7  15     3173.35     3428.64    133.27 o
  23   7  15     1684.51     1828.99     98.81 o
  25   7  15      619.47      526.79    118.39 o
  27   7  15      395.43      131.00    175.38 o
  29   7  15      507.63      298.46    198.64 o
  31   7  15      234.86      225.01    129.04 o
  33   7  15      247.92      258.09    311.17 o
  35   7  15      409.64      226.67    379.92 o
  37   7  15      507.95      625.13    486.24 o
  39   7  15      303.72       69.19    398.04 o
   1   9  15     2037.90     2317.02    140.01 o
   3   9  15     2304.70     2688.29    126.55 o
   5   9  15      225.21      221.09     96.10 o
   7   9  15     2523.07     2804.54    129.04 o
   9   9  15     5705.05     6023.53    160.96 o
  11   9  15     2020.01     2167.57    131.28 o
  13   9  15     5480.07     5721.14    164.38 o
  15   9  15     3413.70     3304.35    135.02 o
  17   9  15     2801.46     2968.92    131.85 o
  19   9  15     1996.91     2322.66    139.14 o
  21   9  15      656.24      676.94    106.56 o
  23   9  15     1183.94      919.75    172.35 o
  25   9  15      189.65       84.15    164.60 o
  27   9  15      491.58      264.55    188.32 o
  29   9  15      857.04     1109.90    193.29 o
  31   9  15      445.78      364.85    412.41 o
  33   9  15      744.01       76.24    357.37 o
  35   9  15      398.04      595.02    614.61 o
  37   9  15       34.96      -30.11    421.21 o
   1  11  15      373.38      330.17    119.96 o
   3  11  15     1533.75     1767.50    144.78 o
   5  11  15     1608.46     2038.03    161.21 o
   7  11  15      697.04      639.65    129.14 o
   9  11  15     1710.28     1592.32    133.92 o
  11  11  15     3715.87     4146.81    189.18 o
  13  11  15     4070.55     4016.13    175.41 o
  15  11  15      965.89     1100.73    147.61 o
  17  11  15     1337.90     1656.32    183.70 o
  19  11  15      576.61      559.59    122.42 o
  21  11  15      132.31       63.52    138.46 o
  23  11  15      651.38      320.31    197.17 o
  25  11  15      363.89      233.33    140.31 o
  27  11  15      246.25       73.70    147.88 o
  29  11  15      102.53      -14.64    375.08 o
  31  11  15      435.95      -27.65    346.45 o
  33  11  15      416.16        3.56    573.64 o
   1  13  15     2683.67     3192.68    177.52 o
   3  13  15      364.84      650.74    155.65 o
   5  13  15      308.43      265.18    138.99 o
   7  13  15     2354.14     2690.67    184.76 o
   9  13  15     3697.10     3959.31    195.10 o
  11  13  15     1851.22     2030.31    178.26 o
  13  13  15      417.57      315.75    144.50 o
  15  13  15      178.14      149.10    158.22 o
  17  13  15      334.19      266.40    151.12 o
  19  13  15      302.65      390.65    185.04 o
  21  13  15       35.19       80.15    117.31 o
  23  13  15      148.85       32.22    141.14 o
  25  13  15     1206.97      399.22    340.26 o
  27  13  15       98.80      -24.45    250.75 o
  29  13  15       33.08      -29.65    319.78 o
   1  15  15        1.65       76.69    119.91 o
   3  15  15       11.14      -69.14    141.65 o
   5  15  15      359.00      164.31    193.18 o
   7  15  15      820.30      553.48    195.84 o
   9  15  15      289.09      211.65    161.31 o
  11  15  15      131.20        7.87    169.95 o
  13  15  15      119.25      105.97    149.17 o
  15  15  15      351.86      301.83    192.78 o
  17  15  15      108.01      154.60    153.40 o
  19  15  15       80.62      208.86    159.42 o
  21  15  15       44.90       60.95    157.76 o
  23  15  15      191.69       -9.61    288.36 o
   1  17  15      235.74       89.28    183.27 o
   3  17  15      658.55      279.98    171.01 o
   5  17  15      856.62      277.87    174.69 o
   7  17  15       23.03      -29.75    143.89 o
   9  17  15       58.98      -31.01    143.83 o
  11  17  15      484.59       97.56    216.95 o
  13  17  15      122.79      193.58    183.98 o
  15  17  15      106.67      199.77    152.04 o
   0   0  16    66418.45    63435.75    852.12 o
   4   0  16    69157.02    66982.19    630.73 o
   8   0  16    30256.49    32352.00    385.64 o
  12   0  16    27513.70    26951.12    464.36 o
  16   0  16     7530.76     7712.26    307.36 o
  20   0  16     1524.67     1899.62    611.05 o
  24   0  16    10249.39    10601.79    397.00 o
  28   0  16      518.56      630.41    241.20 o
  32   0  16      585.08     -142.52    456.06 o
  36   0  16      878.36       73.04    516.63 o
  40   0  16     1160.60      163.90    516.63 o
   2   2  16      229.76      384.72     56.55 o
   4   2  16     6980.30     6379.88    112.89 o
   6   2  16    16885.86    18025.84    212.31 o
   8   2  16        9.86       49.46     57.46 o
  10   2  16     3850.74     4346.15    151.34 o
  12   2  16    22345.43    22247.32    247.05 o
  14   2  16      108.91       70.36    121.53 o
  16   2  16       98.66       21.63     99.18 o
  18   2  16     4068.97     3897.14    211.89 o
  20   2  16    17735.64    18303.88    383.30 o
  22   2  16     2144.39     2186.96    227.08 o
  24   2  16     2137.96     2508.20    283.94 o
  26   2  16      360.36      234.70    217.93 o
  28   2  16     1439.47     1365.46    237.72 o
  30   2  16      158.69      257.34    200.36 o
  32   2  16      755.67      421.48    351.70 o
  34   2  16      160.44      -10.61    269.98 o
  36   2  16       90.55      -19.95    283.06 o
  38   2  16      230.66       30.49    280.90 o
  40   2  16      606.12      255.33    330.71 o
   0   4  16    24201.51    22023.31    258.17 o
   2   4  16     2313.81     2513.00     70.91 o
   4   4  16    27538.29    27607.90    218.77 o
   6   4  16      836.66     1042.64     95.05 o
   8   4  16    11805.15    11981.79    206.95 o
  10   4  16     5792.84     5531.81    147.90 o
  12   4  16     3280.68     3370.24    122.66 o
  14   4  16     2594.11     2659.37    138.12 o
  16   4  16     2817.42     3254.00    202.37 o
  18   4  16     2131.71     2139.01    175.62 o
  20   4  16     4490.28     4490.87    248.41 o
  22   4  16      852.88     1039.97    182.30 o
  24   4  16     4761.52     4795.92    294.76 o
  26   4  16     2522.51     2651.50    362.95 o
  28   4  16      635.45      -12.43    189.88 o
  30   4  16       25.80       13.87    155.22 o
  32   4  16      437.73       22.42    236.44 o
  34   4  16      124.20       37.08    228.52 o
  36   4  16      305.66       -3.12    251.96 o
  38   4  16      212.27     -181.56    267.04 o
  40   4  16      144.03      207.49    450.35 o
   2   6  16     6527.09     6028.75    109.53 o
   4   6  16     2091.18     2464.50     77.99 o
   6   6  16      862.29      884.97     59.28 o
   8   6  16      147.61      174.78     30.95 o
  10   6  16     1472.77     1476.85    113.86 o
  12   6  16     8850.37     9173.77    198.73 o
  14   6  16     2212.06     2259.35    152.74 o
  16   6  16     6843.53     7568.47    188.02 o
  18   6  16     2259.96     2587.79    193.56 o
  20   6  16     3818.71     3896.05    189.49 o
  22   6  16     4053.95     3732.19    354.81 o
  24   6  16     2210.00     2106.47    196.51 o
  26   6  16      758.91      554.36    219.26 o
  28   6  16     1185.38      455.07    339.89 o
  30   6  16      204.87       53.84    200.62 o
  32   6  16      287.31      147.92    160.97 o
  34   6  16       74.43      -12.02    317.07 o
  36   6  16       22.22      -23.84    289.70 o
  38   6  16      228.09       75.93    369.02 o
   0   8  16     7702.31     7853.16    196.45 o
   2   8  16     3845.90     3793.19    155.58 o
   4   8  16    11356.47    11600.43    167.83 o
   6   8  16     2197.64     1998.10    101.62 o
   8   8  16     7092.08     7104.85    165.70 o
  10   8  16     4716.83     4841.11    210.98 o
  12   8  16     2256.64     2360.92    119.78 o
  14   8  16     3976.79     3601.78    115.49 o
  16   8  16      793.36      856.62     65.80 o
  18   8  16     3312.50     3180.84    134.08 o
  20   8  16     8568.68     7910.75    149.62 o
  22   8  16     2338.60     2084.45    111.67 o
  24   8  16       87.64       73.59     77.71 o
  26   8  16     1357.39       12.99    322.70 o
  28   8  16     1572.31     1590.22    533.43 o
  30   8  16       62.46       -1.78    753.57 o
  32   8  16       57.86      -81.41    326.04 o
  34   8  16      143.53      194.36    349.14 o
  36   8  16      207.16     -106.89    536.23 o
   2  10  16     5342.40     5385.38    158.02 o
   4  10  16     1049.54      852.08    113.95 o
   6  10  16      100.41      230.82    115.32 o
   8  10  16    13674.19    13883.53    236.91 o
  10  10  16     8058.99     7720.76    187.40 o
  12  10  16     2041.63     1957.87    125.41 o
  14  10  16     2574.61     2741.39    154.46 o
  16  10  16      609.33      668.83    138.54 o
  18  10  16     3383.70     3220.15    141.83 o
  20  10  16      103.50      145.10     93.84 o
  22  10  16      553.43      501.05    138.04 o
  24  10  16      738.34      469.92    255.59 o
  26  10  16      106.02        0.07    228.53 o
  28  10  16      714.52      465.34    549.59 o
  30  10  16      509.61       20.95    311.05 o
  32  10  16      191.56        5.68    266.59 o
  34  10  16       59.63       49.88    571.86 o
   0  12  16    31690.85    32607.62   1337.22 o
   2  12  16      776.96      725.33    153.15 o
   4  12  16      406.85      316.68    123.55 o
   6  12  16      220.36      328.79    114.01 o
   8  12  16        1.87      107.65    116.30 o
  10  12  16     3379.19     3517.20    187.79 o
  12  12  16      219.56      222.52    126.72 o
  14  12  16      775.97      565.97    138.38 o
  16  12  16     3902.53     3928.04    176.32 o
  18  12  16     1023.63      930.14    181.14 o
  20  12  16      858.86      712.03    245.78 o
  22  12  16       24.24      -16.55    106.67 o
  24  12  16       34.23       78.36    184.89 o
  26  12  16      374.83      441.81    840.86 o
  28  12  16      161.80      -16.03    543.35 o
  30  12  16      101.24      -42.16    319.73 o
   2  14  16     2196.38     2688.79    221.69 o
   4  14  16      571.28      564.01    166.49 o
   6  14  16     1407.87     1309.03    424.85 o
   8  14  16      555.35      372.38    164.76 o
  10  14  16      100.80       76.10    127.75 o
  12  14  16      245.71      159.85    134.22 o
  14  14  16      386.80      347.19    167.94 o
  16  14  16      497.71      237.03    154.84 o
  18  14  16        6.79      -43.14    127.37 o
  20  14  16      679.71      380.79    164.34 o
  22  14  16      235.94       39.34    158.03 o
  24  14  16      893.29      289.73    386.57 o
  26  14  16      412.09      -43.56    331.93 o
   0  16  16     1990.48     2024.63    663.24 o
   2  16  16      134.84      -10.71    140.89 o
   4  16  16      163.12      102.31    175.67 o
   6  16  16      336.94      326.20    162.45 o
   8  16  16       33.52       95.64    161.33 o
  10  16  16       37.12       94.74    144.00 o
  12  16  16       23.34       70.39    134.72 o
  14  16  16       33.70      -20.13    127.09 o
  16  16  16      720.32      289.58    271.29 o
  18  16  16      108.73      240.35    150.02 o
   2  18  16      225.98      -11.48    163.92 o
   4  18  16       91.06       -5.73    196.53 o
   1   1  17     1332.30     1367.28     65.48 o
   3   1  17     2749.10     2782.53     78.65 o
   5   1  17     8564.16     8115.53    133.91 o
   7   1  17    14956.88    15862.15    187.90 o
   9   1  17     1878.03     1617.68     92.35 o
  11   1  17     4447.06     4577.21    156.72 o
  13   1  17     3345.97     3530.34    156.16 o
  15   1  17      163.43       79.62    124.31 o
  17   1  17    12673.31    11752.07    289.82 o
  19   1  17     1661.94     2094.68    244.02 o
  21   1  17     2094.39     2281.57    207.61 o
  23   1  17     6066.99     6120.16    242.18 o
  25   1  17     1299.89     1388.42    185.01 o
  27   1  17      857.89      551.79    190.91 o
  29   1  17      339.00      295.65    215.84 o
  31   1  17      706.12      265.09    293.43 o
  33   1  17      360.70      143.03    254.60 o
  35   1  17      256.89      -22.29    218.20 o
  37   1  17       83.42       37.47    203.49 o
  39   1  17       58.02        1.67    188.40 o
  41   1  17      141.17      -58.10    249.09 o
   1   3  17     3441.14     3627.94    109.21 o
   3   3  17    19213.62    19234.30    165.57 o
   5   3  17    11532.54    10867.23    195.67 o
   7   3  17    12084.26    12237.58    178.49 o
   9   3  17     1499.66     1336.17     99.05 o
  11   3  17     2322.52     2237.91    149.57 o
  13   3  17    11227.72    11296.36    182.93 o
  15   3  17     6039.00     6239.06    219.04 o
  17   3  17     1167.71     1346.25    143.91 o
  19   3  17     2635.43     2677.07    184.34 o
  21   3  17     7356.93     7287.36    475.07 o
  23   3  17     1012.29     1268.92    207.52 o
  25   3  17     1118.11     1182.34    206.63 o
  27   3  17     1511.55      904.85    400.62 o
  29   3  17     1191.28      540.71    388.62 o
  31   3  17      456.68      -17.14    210.52 o
  33   3  17      382.64       27.55    221.01 o
  35   3  17       84.87       -2.69    174.07 o
  37   3  17      604.64      -53.79    213.45 o
  39   3  17       41.61      -23.39    196.41 o
   1   5  17     1905.27     1948.94     85.27 o
   3   5  17     3267.79     3408.39     93.58 o
   5   5  17      912.02      948.86     62.47 o
   7   5  17     1640.48     1794.94    119.30 o
   9   5  17     2805.54     2881.35    137.30 o
  11   5  17     2066.66     1718.25    116.09 o
  13   5  17      615.00      761.79    108.46 o
  15   5  17     3814.76     3879.92    165.74 o
  17   5  17    14049.51    13172.10    311.65 o
  19   5  17     2768.54     2572.20    275.65 o
  21   5  17      936.05     1503.71    399.78 o
  23   5  17      550.65      384.92    184.61 o
  25   5  17     1906.82     2264.65    218.09 o
  27   5  17      520.31      290.67    210.44 o
  29   5  17      451.42        9.42    226.75 o
  31   5  17      281.77      -31.47    172.36 o
  33   5  17       88.01       15.21    192.16 o
  35   5  17      166.87      -31.96    183.97 o
  37   5  17      113.34      -49.41    398.36 o
  39   5  17        7.73      254.11    370.35 o
   1   7  17      917.88     1203.70     87.11 o
   3   7  17      432.69      537.07     81.30 o
   5   7  17     3311.06     3113.55     93.78 o
   7   7  17      896.53      964.89     68.24 o
   9   7  17     4781.90     4651.02     82.85 o
  11   7  17     1094.32     1045.72     77.96 o
  13   7  17     3482.72     3568.76    143.01 o
  15   7  17     6558.85     7020.87    192.34 o
  17   7  17     1758.15     1941.15    150.37 o
  19   7  17     2124.54     2148.29    168.86 o
  21   7  17     1572.74     1429.61    190.07 o
  23   7  17     2484.91     2399.21    614.84 o
  25   7  17      707.13      451.12    307.31 o
  27   7  17      862.22      822.65    560.05 o
  29   7  17       22.76       10.41    162.16 o
  31   7  17      243.98       49.50    190.31 o
  33   7  17      603.74        8.27    462.42 o
  35   7  17       93.63      -34.87    311.59 o
  37   7  17       15.42       72.23    344.03 o
   1   9  17      806.49      666.15     99.28 o
   3   9  17     1033.72      894.42     88.98 o
   5   9  17     1860.94     1875.84    113.04 o
   7   9  17     1265.55     1332.29    125.37 o
   9   9  17      452.34      366.08    111.96 o
  11   9  17     1865.51     1656.86    110.57 o
  13   9  17     5412.79     5414.18    169.01 o
  15   9  17     3263.74     3177.22    162.79 o
  17   9  17     3370.86     3225.88    120.39 o
  19   9  17     1699.99     1489.49    161.89 o
  21   9  17      246.20      299.79     78.95 o
  23   9  17      174.92      119.45     78.74 o
  25   9  17      427.25     -105.11    489.91 o
  27   9  17       81.13      115.25    332.83 o
  29   9  17      160.44       -2.52    277.14 o
  31   9  17       72.35        5.34    568.29 o
  33   9  17      319.98        3.56    595.02 o
  35   9  17       78.75      117.34    383.59 o
   1  11  17     1626.46     1627.66    128.43 o
   3  11  17     9154.80     9222.75    212.63 o
   5  11  17      151.16       92.84    100.64 o
   7  11  17     5277.88     4874.22    173.48 o
   9  11  17     1115.11     1426.16    140.50 o
  11  11  17      776.41     1119.60    125.38 o
  13  11  17     1859.64     2332.42    170.80 o
  15  11  17      998.00     1004.73    119.96 o
  17  11  17      160.12      123.26     94.61 o
  19  11  17      678.28      943.16    141.04 o
  21  11  17      268.01       54.97     92.50 o
  23  11  17       61.09      116.11    190.93 o
  25  11  17       96.37      -91.45    215.82 o
  27  11  17      529.40      260.71    336.43 o
  29  11  17      900.59     2095.03    630.65 o
  31  11  17      129.02      -49.88    933.50 o
   1  13  17     1202.33      789.62    242.40 o
   3  13  17     2852.85     3037.38    352.41 o
   5  13  17      534.84      463.82    127.45 o
   7  13  17      292.77      204.12    127.74 o
   9  13  17     1484.41     1393.14    180.06 o
  11  13  17      431.03      418.84    154.94 o
  13  13  17      159.43      314.58    116.08 o
  15  13  17      243.53        6.17    116.87 o
  17  13  17     1263.40     1367.17    303.41 o
  19  13  17      433.19      358.96    209.13 o
  21  13  17      577.17      345.35    221.67 o
  23  13  17      124.06       89.89    256.76 o
  25  13  17      649.61      223.29    375.32 o
  27  13  17       91.07      -79.92    319.78 o
   1  15  17     1145.06      666.06    252.42 o
   3  15  17      641.94      359.22    172.90 o
   5  15  17       27.70       -4.55    157.85 o
   7  15  17      366.53      206.49    170.34 o
   9  15  17       43.27      -40.51    133.13 o
  11  15  17      153.67      142.11    150.53 o
  13  15  17       93.59       17.93    126.22 o
  15  15  17      168.57       82.48    184.52 o
  17  15  17       69.54      141.01    134.58 o
  19  15  17      252.19      211.47    204.15 o
  21  15  17       42.08      108.11    194.58 o
   1  17  17      105.22       49.47    170.08 o
   3  17  17      713.69      131.80    193.52 o
   5  17  17      104.14      -26.89    149.37 o
   7  17  17      333.45      275.35    174.96 o
   9  17  17      234.30       75.32    151.17 o
  11  17  17        2.44        4.69    144.79 o
   2   0  18    34711.25    32050.21    401.44 o
   6   0  18    15927.27    15180.10    236.09 o
  10   0  18     7230.60     6851.13    326.15 o
  14   0  18    43194.74    40095.98    609.84 o
  18   0  18     1232.54     1427.96    281.89 o
  22   0  18     8737.62     8391.86    590.56 o
  26   0  18     1172.84     1179.61    276.35 o
  30   0  18     1493.65      856.30    578.98 o
  34   0  18      964.03      591.21    504.16 o
  38   0  18      184.90        3.92    226.94 o
   0   2  18     1672.68     1836.62    128.58 o
   2   2  18    22929.62    22920.90    246.40 o
   4   2  18     5330.38     5285.94    105.38 o
   6   2  18     2513.14     2413.52    111.12 o
   8   2  18     5080.53     5244.15    155.88 o
  10   2  18     5684.36     5435.97    136.02 o
  12   2  18     1677.28     1797.61    100.78 o
  14   2  18     3543.10     3903.32    170.34 o
  16   2  18      293.41      223.99    130.98 o
  18   2  18      189.09      340.25    144.15 o
  20   2  18     1826.68     2114.48    187.55 o
  22   2  18     6452.00     6521.66    279.25 o
  24   2  18      738.42      859.17    199.74 o
  26   2  18     1875.60     1982.80    311.13 o
  28   2  18      258.85      -25.74    167.46 o
  30   2  18      705.30      277.80    230.92 o
  32   2  18        2.78        4.76    178.41 o
  34   2  18      269.49        9.16    257.83 o
  36   2  18      147.02        4.28    247.85 o
  38   2  18       34.85       14.05    243.26 o
   2   4  18    14646.65    14747.16    150.79 o
   4   4  18      206.07      131.30     34.90 o
   6   4  18    16108.27    15883.92    229.94 o
   8   4  18     7136.01     6778.22    167.36 o
  10   4  18    13403.21    13188.66    223.38 o
  12   4  18     2443.92     2574.16    130.39 o
  14   4  18     4117.65     4083.02    161.90 o
  16   4  18     5206.43     5630.97    196.90 o
  18   4  18     6821.48     6979.71    230.51 o
  20   4  18     2979.95     2946.86    195.40 o
  22   4  18      802.39      707.54    300.45 o
  24   4  18     2455.72     2657.14    249.74 o
  26   4  18       94.41       67.44    176.23 o
  28   4  18      511.96       35.26    200.05 o
  30   4  18      287.85        3.67    228.14 o
  32   4  18       10.36       57.22    235.72 o
  34   4  18       79.17      -52.20    174.71 o
  36   4  18      154.59       39.76    187.64 o
  38   4  18      323.16       -2.32    196.26 o
   0   6  18       84.31      136.19     87.46 o
   2   6  18     1699.96     1721.50     83.47 o
   4   6  18      951.01     1176.40     83.30 o
   6   6  18      894.43      986.82     66.42 o
   8   6  18     6265.43     6037.40    148.67 o
  10   6  18    10061.13    10885.92    208.98 o
  12   6  18     3984.12     4230.73    157.87 o
  14   6  18      527.06      420.75    142.67 o
  16   6  18     5877.27     5633.39    268.97 o
  18   6  18     6062.48     5863.30    234.41 o
  20   6  18     1800.66     2046.42    190.30 o
  22   6  18     1814.32     1761.51    201.59 o
  24   6  18     1396.92     1108.56    350.73 o
  26   6  18     2089.92     1972.87    690.56 o
  28   6  18      696.28      427.24    291.76 o
  30   6  18      152.11      159.40    176.20 o
  32   6  18      344.33        3.10    180.54 o
  34   6  18       98.15       64.33    339.78 o
  36   6  18      145.89      -52.54    342.28 o
   2   8  18     1985.56     2515.73    108.05 o
   4   8  18     1378.36     1455.11     96.32 o
   6   8  18     7180.74     7631.21    147.22 o
   8   8  18     1035.02     1223.04     78.50 o
  10   8  18    14917.48    14679.37    219.68 o
  12   8  18     2970.74     2682.29    108.24 o
  14   8  18     3478.72     3675.77    162.26 o
  16   8  18     3849.20     3983.19    162.08 o
  18   8  18     6151.50     5921.02    214.08 o
  20   8  18      765.74      714.01    136.65 o
  22   8  18      130.25      185.59    123.45 o
  24   8  18      269.10      123.63    141.29 o
  26   8  18       95.06        3.49    236.44 o
  28   8  18      193.15       99.54    185.71 o
  30   8  18       45.99        5.86    286.85 o
  32   8  18      281.23       -1.02    330.74 o
  34   8  18      206.75        3.56    945.97 o
   0  10  18     1641.98     1985.22    174.48 o
   2  10  18     1043.36     1274.97    117.40 o
   4  10  18      668.88      702.31    105.88 o
   6  10  18     2100.61     2233.57    125.67 o
   8  10  18     9586.66     9880.38    206.76 o
  10  10  18      243.00      272.41    113.79 o
  12  10  18       86.89       78.37     78.36 o
  14  10  18     4177.17     4204.08    146.06 o
  16  10  18       49.40       66.07     83.61 o
  18  10  18       17.41       54.84     82.78 o
  20  10  18      840.35      495.79    140.68 o
  22  10  18       35.40      179.67    210.35 o
  24  10  18      166.92      152.28    208.59 o
  26  10  18       38.33       -8.58    290.64 o
  28  10  18       78.68      103.44    222.23 o
  30  10  18      147.87      104.47    353.12 o
  32  10  18      134.07      641.34    505.94 o
   2  12  18     1118.01     1425.81    140.59 o
   4  12  18     2182.89     2312.58    153.08 o
   6  12  18     1884.45     2172.26    147.23 o
   8  12  18      536.52      348.86    136.98 o
  10  12  18     1241.29     1145.56    138.33 o
  12  12  18     1215.08     1589.68    159.96 o
  14  12  18     1061.27     1015.88    156.39 o
  16  12  18      989.60     1066.73    162.25 o
  18  12  18      426.53      378.50    137.06 o
  20  12  18      421.00      209.76    163.62 o
  22  12  18      171.45      193.30    200.76 o
  24  12  18        2.11       38.80    224.07 o
  26  12  18      616.61      166.21    385.73 o
  28  12  18      111.72      835.52    566.51 o
   0  14  18      136.14      180.60    197.33 o
   2  14  18     2541.01     2005.12    433.40 o
   4  14  18      337.25      287.30    135.41 o
   6  14  18       84.13       93.28    142.43 o
   8  14  18      204.51      152.93    123.42 o
  10  14  18      103.02       46.86    123.81 o
  12  14  18      133.33       48.43    147.10 o
  14  14  18      956.98      677.76    204.80 o
  16  14  18      151.91      324.57    172.99 o
  18  14  18      180.47      266.87    182.99 o
  20  14  18      178.92      430.85    538.90 o
  22  14  18      110.94       60.53    184.58 o
   2  16  18       23.63       50.99    148.89 o
   4  16  18      499.52      178.25    206.81 o
   6  16  18      153.40      310.76    161.38 o
   8  16  18      118.13       96.37    145.48 o
  10  16  18      313.30      220.22    159.67 o
  12  16  18      406.67      235.53    207.73 o
  14  16  18        6.81       26.52    225.71 o
  16  16  18       97.44     -203.09    634.21 o
   1   1  19    11986.17    12149.97    150.51 o
   3   1  19    39257.86    38315.35    317.70 o
   5   1  19    14910.21    15111.37    177.77 o
   7   1  19     2147.00     2218.73    131.07 o
   9   1  19     1720.47     1757.33     99.33 o
  11   1  19    22333.23    21720.54    322.10 o
  13   1  19     1229.81     1378.65    157.76 o
  15   1  19     1917.85     2226.68    173.46 o
  17   1  19      450.58      169.85    144.49 o
  19   1  19     4011.81     4526.26    239.10 o
  21   1  19      261.42      413.92    197.42 o
  23   1  19     3279.14     3147.98    214.76 o
  25   1  19       24.77      101.02    155.64 o
  27   1  19     1046.63      879.99    369.50 o
  29   1  19      798.11      315.95    237.59 o
  31   1  19      824.80      417.38    222.34 o
  33   1  19      298.40      208.68    198.22 o
  35   1  19      498.26       -5.76    143.85 o
  37   1  19      144.23      -17.32    193.81 o
  39   1  19        4.64       52.65    223.92 o
   1   3  19    16042.32    15968.58    187.57 o
   3   3  19     9599.63     9184.79    165.46 o
   5   3  19    10018.27     9650.60    163.00 o
   7   3  19     3318.95     3468.64    119.31 o
   9   3  19     3282.09     3604.36    147.97 o
  11   3  19     6471.92     6454.56    183.68 o
  13   3  19     3361.81     3692.43    296.37 o
  15   3  19     6050.34     6342.11    217.16 o
  17   3  19      150.20      183.50    137.02 o
  19   3  19      781.40      592.98    179.47 o
  21   3  19      834.45      969.95    219.85 o
  23   3  19       89.92      272.58    170.24 o
  25   3  19      308.06      457.92    218.51 o
  27   3  19      925.67      538.99    319.88 o
  29   3  19     1448.32       36.74    207.16 o
  31   3  19      160.70       29.15    193.48 o
  33   3  19      743.29      -24.96    178.65 o
  35   3  19      186.59        0.40    196.75 o
  37   3  19       98.61       26.53    207.09 o
   1   5  19     8988.70     8729.66    128.15 o
   3   5  19    34633.28    34586.30    269.33 o
   5   5  19      534.90      614.95     77.28 o
   7   5  19    12662.31    13377.06    226.98 o
   9   5  19      409.89      414.58    109.57 o
  11   5  19     1491.48     1343.47    124.73 o
  13   5  19     1670.27     2133.60    137.84 o
  15   5  19     1964.93     2346.39    156.38 o
  17   5  19     2506.31     2289.00    171.54 o
  19   5  19      108.13       -3.02    152.79 o
  21   5  19      797.62      632.94    206.24 o
  23   5  19     2509.34     2229.32    228.58 o
  25   5  19      823.60      427.12    253.24 o
  27   5  19        9.88      -17.48    169.52 o
  29   5  19      346.97      145.15    188.07 o
  31   5  19     1466.47     1022.85    642.93 o
  33   5  19      485.63      262.84    212.08 o
  35   5  19      334.21       76.03    189.76 o
  37   5  19       74.19        7.21    496.37 o
   1   7  19     3555.08     3952.79    107.95 o
   3   7  19     7680.55     7738.11    134.07 o
   5   7  19     5517.95     5743.85    112.39 o
   7   7  19     2890.85     2958.47    132.94 o
   9   7  19     3523.90     3667.55    143.82 o
  11   7  19     4054.70     4433.10    163.31 o
  13   7  19      385.67      323.31    119.82 o
  15   7  19     1392.20     1387.88    135.82 o
  17   7  19     1230.66     1474.45    181.52 o
  19   7  19      965.08      895.28    173.30 o
  21   7  19      612.75      764.27    192.59 o
  23   7  19     1971.19     2492.93    546.44 o
  25   7  19      316.71      116.63    161.92 o
  27   7  19       50.89       38.14    166.58 o
  29   7  19      413.54      161.09    174.38 o
  31   7  19      406.85        5.78    349.26 o
  33   7  19      301.48      -56.72    333.02 o
  35   7  19       63.11       32.83    391.85 o
   1   9  19    16966.04    17274.77    233.59 o
   3   9  19     1528.63     1417.35    106.30 o
   5   9  19     4177.37     4071.98    115.86 o
   7   9  19    17541.31    18314.98    220.79 o
   9   9  19      365.27      514.32     91.54 o
  11   9  19     3841.33     3828.73    158.54 o
  13   9  19      108.70       60.30     51.59 o
  15   9  19      700.91      686.35    190.33 o
  17   9  19      118.58      333.30    155.88 o
  19   9  19      980.79     1094.46    187.32 o
  21   9  19     1047.40     1076.69    229.50 o
  23   9  19      228.43      265.43    213.24 o
  25   9  19      125.64       77.62    283.70 o
  27   9  19      471.37      525.54    543.35 o
  29   9  19       56.76      158.86    314.55 o
  31   9  19       52.61       21.90    277.39 o
  33   9  19      553.02       12.28    390.76 o
   1  11  19     2427.62     2659.15    145.05 o
   3  11  19      755.22      635.89    127.95 o
   5  11  19     1994.05     2084.59    134.83 o
   7  11  19     1666.68     1785.96    112.32 o
   9  11  19     1316.70     1394.02    125.41 o
  11  11  19     1654.53     1830.05    245.33 o
  13  11  19     2538.27     2337.64    197.53 o
  15  11  19      155.80      221.80     81.79 o
  17  11  19     1509.07     1797.06    205.11 o
  19  11  19       17.33      -43.94    138.30 o
  21  11  19      100.50      165.76    185.52 o
  23  11  19       64.79      227.91    207.37 o
  25  11  19      181.14       45.36    316.85 o
  27  11  19      205.39      238.17    341.07 o
  29  11  19      112.97      -25.41    317.02 o
   1  13  19      146.29      141.53    106.08 o
   3  13  19       60.37       29.77    118.61 o
   5  13  19      457.37      165.06    122.13 o
   7  13  19      597.79      555.58    161.45 o
   9  13  19      286.05      206.01    121.91 o
  11  13  19      500.76      232.58    136.24 o
  13  13  19      996.36     1347.65    157.08 o
  15  13  19      266.07      195.73    160.48 o
  17  13  19      162.72      150.58    162.43 o
  19  13  19      228.45      290.48    174.06 o
  21  13  19      582.31      464.22    274.36 o
  23  13  19      296.38      202.53    416.34 o
  25  13  19       60.45     -227.57    227.57 o
   1  15  19       67.88      162.11    128.88 o
   3  15  19       41.51       24.37     84.30 o
   5  15  19      253.59       77.75    132.84 o
   7  15  19      134.26      194.56    133.15 o
   9  15  19      177.06        2.24    117.97 o
  11  15  19      253.93      282.32    133.25 o
  13  15  19      253.85      170.47    181.66 o
  15  15  19      345.84      188.82    193.10 o
  17  15  19      242.22      402.22    201.43 o
   1  17  19       82.17      155.21    160.39 o
   3  17  19       42.97      395.89    248.17 o
   0   0  20    12422.44    12846.15    370.42 o
   4   0  20     4345.50     4287.75    166.34 o
   8   0  20     9119.71     9416.63    187.28 o
  12   0  20      331.80      167.97    180.81 o
  16   0  20    11264.78    10613.82    395.33 o
  20   0  20     9131.11     8943.33    396.59 o
  24   0  20     7720.95     9271.14    445.37 o
  28   0  20      929.80      663.56    637.77 o
  32   0  20      717.23      464.92    362.53 o
  36   0  20      736.07      -20.16    251.46 o
   2   2  20    11963.30    11562.25    169.75 o
   4   2  20    14832.50    14292.10    173.66 o
   6   2  20    14687.80    14254.39    215.07 o
   8   2  20     3536.39     3425.16    127.55 o
  10   2  20     9089.61     9233.91    173.34 o
  12   2  20      378.25      279.32     70.61 o
  14   2  20     2783.48     2926.58    174.46 o
  16   2  20     5280.88     5526.51    222.65 o
  18   2  20     1340.45     1217.34    183.10 o
  20   2  20     3543.78     3376.41    249.03 o
  22   2  20       53.00      150.51    213.32 o
  24   2  20     3016.01     3166.41    243.30 o
  26   2  20      505.95      142.85    214.31 o
  28   2  20     4059.99     3650.09    643.66 o
  30   2  20      121.72       45.98    184.94 o
  32   2  20     1169.73       27.48    221.38 o
  34   2  20      171.76       23.32    195.19 o
  36   2  20      495.27      -27.23    182.65 o
  38   2  20       51.23        3.86    201.07 o
   0   4  20    11605.94    11852.25    256.18 o
   2   4  20    14079.77    13680.68    155.29 o
   4   4  20     1198.18     1158.57     86.27 o
   6   4  20      942.14     1250.46    116.75 o
   8   4  20     1754.43     2075.25    167.81 o
  10   4  20       76.54       20.32     88.72 o
  12   4  20      792.48      481.08    110.62 o
  14   4  20     8054.98     7834.80    205.65 o
  16   4  20     2850.69     2576.21    174.75 o
  18   4  20     2483.22     2725.84    190.24 o
  20   4  20     8184.99     8470.53    290.87 o
  22   4  20     4259.90     4051.59    236.32 o
  24   4  20     2434.66     2839.12    220.87 o
  26   4  20      664.89      314.11    184.73 o
  28   4  20      948.16      -11.06    234.54 o
  30   4  20      341.30       13.79    193.44 o
  32   4  20      209.50       -2.82    166.32 o
  34   4  20      142.76       -2.48    194.27 o
  36   4  20       38.53      -10.43    206.49 o
   2   6  20     9283.37     9278.32    137.54 o
   4   6  20      439.29      563.41     74.34 o
   6   6  20      124.89       95.01     37.98 o
   8   6  20     4730.56     5198.11    147.86 o
  10   6  20     5509.84     5539.16    187.79 o
  12   6  20     1216.42     1313.49    125.89 o
  14   6  20     1373.02      979.57    167.80 o
  16   6  20     1349.26     1468.34    141.06 o
  18   6  20     2781.19     2594.20    192.80 o
  20   6  20      117.45      124.62    183.27 o
  22   6  20      523.89      600.18    155.73 o
  24   6  20     4144.67     4690.58    302.73 o
  26   6  20     1139.16      548.75    359.87 o
  28   6  20     1135.77      -25.39    344.25 o
  30   6  20      299.48       27.31    269.58 o
  32   6  20      670.87      298.35    271.82 o
  34   6  20      140.70      -23.36    321.42 o
   0   8  20      627.06      523.09    128.32 o
   2   8  20     2308.57     2581.72    123.27 o
   4   8  20      198.97       84.68     75.78 o
   6   8  20      161.40      168.90     65.08 o
   8   8  20     1531.09     1461.92     76.70 o
  10   8  20     3026.82     3021.10    168.37 o
  12   8  20      747.39      605.71    124.37 o
  14   8  20      869.38      661.67    122.02 o
  16   8  20     3312.61     3407.95    198.71 o
  18   8  20     2574.30     2402.69    159.35 o
  20   8  20     1305.71     1539.23    176.04 o
  22   8  20      561.47      607.09    147.39 o
  24   8  20     1193.50     1541.67    455.85 o
  26   8  20       65.20      119.91    207.91 o
  28   8  20      422.06       24.41    323.26 o
  30   8  20      100.52       -2.71    435.51 o
  32   8  20      139.67      -24.93    245.39 o
   2  10  20     1757.34     1934.76    124.56 o
   4  10  20      275.42      325.20    105.63 o
   6  10  20      969.97     1313.06    115.98 o
   8  10  20     1336.55     1401.83    109.93 o
  10  10  20      835.91      840.54    101.42 o
  12  10  20     1961.88     1980.78    130.04 o
  14  10  20     1538.11     1495.63    242.56 o
  16  10  20       57.02        3.67    117.85 o
  18  10  20     1476.86     1786.19    193.18 o
  20  10  20       31.46      -27.45    204.57 o
  22  10  20      836.85     1177.84    275.81 o
  24  10  20      612.04      333.28    205.44 o
  26  10  20      253.16      -29.79    371.10 o
  28  10  20      237.05      483.55    488.13 o
  30  10  20      104.07       37.25    278.45 o
   0  12  20     1846.41     2024.08    186.46 o
   2  12  20       98.94       56.83     99.02 o
   4  12  20      367.71      257.71    103.63 o
   6  12  20     1052.69      905.83    139.38 o
   8  12  20      868.19      919.78    217.12 o
  10  12  20      464.01      372.76     97.30 o
  12  12  20      859.71      704.86    103.92 o
  14  12  20      164.40      149.16    152.25 o
  16  12  20      201.81      476.96    164.30 o
  18  12  20     1168.34     1098.46    341.89 o
  20  12  20      160.92      168.17    175.23 o
  22  12  20      211.07      165.25    195.14 o
  24  12  20      391.78       43.15    254.83 o
  26  12  20       41.59      269.00    618.18 o
   2  14  20      391.34      229.27    117.32 o
   4  14  20      766.19      554.29    187.36 o
   6  14  20       77.02       -9.94    110.50 o
   8  14  20       81.08      266.81    158.14 o
  10  14  20      423.56      114.23    123.82 o
  12  14  20       38.91       64.37    153.59 o
  14  14  20      298.11      439.33    185.00 o
  16  14  20       67.85      321.24    207.96 o
  18  14  20      468.76      625.48    217.72 o
  20  14  20        0.94      -40.15    198.27 o
   0  16  20       45.95      102.64    192.46 o
   2  16  20      368.90       31.26    126.90 o
   4  16  20       57.16      -17.02    142.26 o
   6  16  20      357.07      121.38    136.56 o
   8  16  20       78.62      189.52    171.74 o
  10  16  20      293.06      467.41    194.91 o
   1   1  21     7910.56     8154.34    136.94 o
   3   1  21     1887.37     1770.87     87.48 o
   5   1  21     7346.44     7145.57    128.78 o
   7   1  21    43186.95    41634.83    436.27 o
   9   1  21     8575.82     8675.32    205.96 o
  11   1  21     2141.83     2667.12    176.20 o
  13   1  21      327.53      391.91    141.31 o
  15   1  21    10240.74    10764.82    261.74 o
  17   1  21     4138.31     4324.97    241.82 o
  19   1  21      984.11      827.15    216.78 o
  21   1  21      721.21      608.34    192.66 o
  23   1  21      176.19      376.99    188.77 o
  25   1  21      773.70      376.56    228.15 o
  27   1  21      486.43      383.92    233.04 o
  29   1  21      864.81      412.09    216.55 o
  31   1  21       63.05       13.37    183.22 o
  33   1  21      882.36      309.67    253.98 o
  35   1  21      168.52      -46.50    190.71 o
  37   1  21       96.06       74.79    214.95 o
   1   3  21      813.73      957.85     86.27 o
   3   3  21     5220.93     5327.46     94.86 o
   5   3  21     6513.24     6512.88    152.96 o
   7   3  21    10800.49    10843.44    192.05 o
   9   3  21     4777.17     5213.25    148.71 o
  11   3  21     3060.99     2852.83    135.12 o
  13   3  21      579.72      543.04     92.83 o
  15   3  21     4125.12     4612.32    200.47 o
  17   3  21     3024.61     3359.80    272.72 o
  19   3  21      586.37      468.95    152.23 o
  21   3  21     1283.86     1703.02    221.65 o
  23   3  21      584.60      521.09    216.58 o
  25   3  21      179.70      117.80    171.40 o
  27   3  21      616.33      176.11    194.07 o
  29   3  21      435.61       23.60    161.02 o
  31   3  21     1328.98       17.77    196.14 o
  33   3  21      909.73      -22.46    227.71 o
  35   3  21      852.09      -29.69    231.80 o
   1   5  21     7250.71     7051.93    113.36 o
   3   5  21     9982.08    10038.51    141.66 o
   5   5  21     7895.05     7570.44    163.51 o
   7   5  21     3082.60     3243.93    191.23 o
   9   5  21     2582.44     2805.64    156.92 o
  11   5  21    12899.82    12806.39    231.39 o
  13   5  21      788.38      809.95    125.70 o
  15   5  21     1525.48     1856.81    145.10 o
  17   5  21     1047.32      940.25    168.37 o
  19   5  21      581.61      522.91    172.91 o
  21   5  21     1992.50     1768.38    282.43 o
  23   5  21      934.41     1185.18    319.36 o
  25   5  21      196.33      275.17    180.50 o
  27   5  21      115.09      152.12    175.98 o
  29   5  21      217.80      194.12    178.50 o
  31   5  21      250.53       32.34    201.63 o
  33   5  21      392.03       -1.94    249.81 o
  35   5  21      471.16      -48.32    315.25 o
   1   7  21     1891.26     1794.92     89.72 o
   3   7  21     4230.76     4139.44    107.87 o
   5   7  21     4960.23     5071.05    108.42 o
   7   7  21     4066.17     4141.31    156.31 o
   9   7  21     9354.89     9606.59    218.05 o
  11   7  21     4677.88     4153.21    163.55 o
  13   7  21      494.00      393.77    112.09 o
  15   7  21     1339.68     1271.04    144.56 o
  17   7  21     1538.88     1907.44    218.96 o
  19   7  21      282.14      328.04    163.51 o
  21   7  21     1328.43     1957.35    245.08 o
  23   7  21      228.81      253.29    174.21 o
  25   7  21      108.83      -18.05    186.00 o
  27   7  21       44.62       41.03    148.23 o
  29   7  21      401.69      257.51    197.54 o
  31   7  21      316.91     -101.11    565.02 o
  33   7  21      532.45      106.62    403.69 o
   1   9  21     4136.22     4335.08    148.99 o
   3   9  21     2077.77     2228.28    119.46 o
   5   9  21     3060.02     3415.30    128.76 o
   7   9  21     2003.42     2116.80     96.48 o
   9   9  21      556.11      603.60     61.79 o
  11   9  21     3489.62     3846.20    200.63 o
  13   9  21      795.67      684.26    160.14 o
  15   9  21       53.33      102.53    148.69 o
  17   9  21      623.75      610.91    162.62 o
  19   9  21     2576.28     2705.74    191.98 o
  21   9  21      252.14      156.71    247.66 o
  23   9  21      472.23      795.19    244.64 o
  25   9  21      450.16      258.75    281.50 o
  27   9  21        4.86       -3.22    232.75 o
  29   9  21       54.84      316.71    497.93 o
   1  11  21      335.76      446.79    101.81 o
   3  11  21     1153.70     1081.27    123.32 o
   5  11  21      850.08      885.93    139.04 o
   7  11  21      353.22      133.84     99.85 o
   9  11  21      429.46      324.92    103.58 o
  11  11  21      871.32      513.80     90.33 o
  13  11  21       64.10      125.21    156.93 o
  15  11  21      154.79       50.62    143.31 o
  17  11  21      321.37      368.62    154.35 o
  19  11  21       33.49      133.55    182.08 o
  21  11  21      272.06      421.05    201.56 o
  23  11  21       90.46       33.96    216.34 o
  25  11  21      166.19      313.21    275.48 o
  27  11  21      113.16      479.22    546.92 o
   1  13  21     1596.94      918.99    251.24 o
   3  13  21      597.73      287.62    112.83 o
   5  13  21     1879.25     1726.09    332.73 o
   7  13  21      266.54      313.49    109.72 o
   9  13  21       88.55      194.10    155.76 o
  11  13  21      499.36      586.15    183.90 o
  13  13  21      190.34       45.43    167.31 o
  15  13  21       30.25      213.63    199.02 o
  17  13  21      222.59      292.91    194.57 o
  19  13  21      675.60      764.75    279.78 o
  21  13  21       15.30      228.19    210.42 o
   1  15  21      486.10      233.78    126.63 o
   3  15  21      246.81       89.53    127.79 o
   5  15  21      229.18       90.72    125.12 o
   7  15  21       56.83       85.51    167.43 o
   9  15  21      475.86      410.98    184.60 o
  11  15  21      109.91      -55.84    158.82 o
  13  15  21      328.91      545.19    226.89 o
   2   0  22     5715.49     6114.33    165.85 o
   6   0  22    37099.84    36535.10    453.36 o
  10   0  22     8110.19     8137.07    301.97 o
  14   0  22     4237.47     4150.65    264.24 o
  18   0  22      291.53      428.09    232.39 o
  22   0  22     2853.63     2979.88    398.16 o
  26   0  22     2050.53     2521.44    578.09 o
  30   0  22     2898.58     4052.98    408.77 o
  34   0  22      568.71      -55.41    310.43 o
   0   2  22     2013.27     1966.55    124.83 o
   2   2  22       81.62       84.08     60.67 o
   4   2  22       60.27       79.86     42.68 o
   6   2  22     3897.26     3858.26    137.80 o
   8   2  22     1567.38     1577.14    137.63 o
  10   2  22     7903.87     7887.20    155.07 o
  12   2  22     3694.54     3836.51    201.17 o
  14   2  22     2626.06     2441.17    191.79 o
  16   2  22     1390.92     1377.14    186.77 o
  18   2  22      894.14      992.20    164.56 o
  20   2  22      117.14       96.01    179.32 o
  22   2  22      832.22      990.68    195.14 o
  24   2  22      129.60      119.84    179.85 o
  26   2  22      682.76      270.33    185.29 o
  28   2  22      627.30       64.36    199.29 o
  30   2  22      206.07      113.83    190.34 o
  32   2  22      443.74      -21.55    195.23 o
  34   2  22     1010.24       -1.21    185.48 o
   2   4  22     1057.15     1052.55     87.77 o
   4   4  22     6708.03     6626.51    152.87 o
   6   4  22     4257.99     4329.83    146.00 o
   8   4  22      314.56      357.70    111.81 o
  10   4  22    10394.57    10275.88    226.97 o
  12   4  22       50.45      -10.63     86.58 o
  14   4  22     1782.64     2125.53    154.99 o
  16   4  22      843.03      840.52    175.27 o
  18   4  22      680.75      601.49    179.94 o
  20   4  22      766.08      827.84    179.75 o
  22   4  22     4009.31     3832.09    245.33 o
  24   4  22      263.61      123.11    202.40 o
  26   4  22      884.08      265.81    197.21 o
  28   4  22      573.02      195.72    205.34 o
  30   4  22     1209.92      752.28    436.50 o
  32   4  22       68.36      171.57    202.95 o
  34   4  22     1095.80      389.80    242.64 o
   0   6  22     3119.65     3070.45    154.78 o
   2   6  22      114.93       98.69     59.39 o
   4   6  22     2741.80     2492.18    104.86 o
   6   6  22     1678.16     1701.90    124.20 o
   8   6  22     4294.71     4945.33    172.86 o
  10   6  22     3058.08     3237.80    201.20 o
  12   6  22      732.04      629.46    137.50 o
  14   6  22     2860.95     3103.54    179.83 o
  16   6  22      234.65      250.52    127.51 o
  18   6  22      452.04      254.02    160.89 o
  20   6  22      119.39       80.20    173.30 o
  22   6  22      620.00      530.25    178.40 o
  24   6  22      230.76       39.16    206.58 o
  26   6  22      333.55      160.71    171.91 o
  28   6  22      501.26      314.70    198.77 o
  30   6  22      470.20      447.20    234.51 o
  32   6  22      233.56        7.98    262.88 o
   2   8  22     2230.03     2031.03     90.21 o
   4   8  22     2116.17     2417.72     94.39 o
   6   8  22      399.01      405.31     54.79 o
   8   8  22      967.95      940.21    131.24 o
  10   8  22      415.35      435.13    126.52 o
  12   8  22     2056.84     2279.18    144.38 o
  14   8  22     2094.21     2330.89    147.29 o
  16   8  22     2628.62     2620.23    165.48 o
  18   8  22     1101.05     1120.34    152.95 o
  20   8  22      987.39      856.25    157.54 o
  22   8  22      249.18       82.91    148.77 o
  24   8  22       24.64      -26.88    140.61 o
  26   8  22     1028.79      514.20    222.04 o
  28   8  22       77.42       -5.00    205.07 o
  30   8  22      665.03      -87.90    231.60 o
   0  10  22     7414.00     7270.03    216.44 o
   2  10  22      529.13      390.21     95.87 o
   4  10  22      649.97      582.74     94.32 o
   6  10  22       91.46       68.92     67.12 o
   8  10  22      606.42      323.57    100.33 o
  10  10  22       65.01       65.96    155.65 o
  12  10  22       99.52       96.57    127.47 o
  14  10  22     1768.75     1450.21    278.28 o
  16  10  22      175.19      200.09    141.46 o
  18  10  22       82.99      178.07    136.15 o
  20  10  22       66.14     -210.43    249.91 o
  22  10  22       51.01      231.07    281.43 o
  24  10  22      469.63      261.31    223.00 o
  26  10  22      375.08      259.47    288.16 o
   2  12  22      358.74      167.50    109.35 o
   4  12  22       70.20       18.43     89.71 o
   6  12  22     1063.00      695.55    147.47 o
   8  12  22      571.86      531.54    162.09 o
  10  12  22      627.12      678.38    185.61 o
  12  12  22       66.98       94.57    153.72 o
  14  12  22      598.74      528.69    180.24 o
  16  12  22      550.99      523.16    188.16 o
  18  12  22      469.31      251.88    263.61 o
  20  12  22       47.01      113.92    202.52 o
  22  12  22      126.88      150.33    193.71 o
   0  14  22      534.75      169.91    156.47 o
   2  14  22      433.03      328.43    135.39 o
   4  14  22     1194.80      393.91    150.00 o
   6  14  22       43.03     -174.12    181.34 o
   8  14  22       38.56      198.08    157.86 o
  10  14  22       21.43     -133.75    133.75 o
  12  14  22      245.56      373.63    182.23 o
  14  14  22       28.26      164.65    165.38 o
   1   1  23     2645.27     2743.96    111.94 o
   3   1  23      838.07      833.98     82.66 o
   5   1  23     2694.40     2637.35    120.37 o
   7   1  23     1076.22      960.94    103.46 o
   9   1  23    19279.29    18835.71    350.44 o
  11   1  23     3757.90     3858.22    191.98 o
  13   1  23      234.74      148.09    134.70 o
  15   1  23      114.28      223.91    166.68 o
  17   1  23     4396.25     4688.31    298.79 o
  19   1  23     1962.32     1920.63    208.39 o
  21   1  23     1116.52     1704.33    227.03 o
  23   1  23     1076.97      608.56    300.85 o
  25   1  23      490.96      315.51    221.60 o
  27   1  23     1232.79      227.60    225.38 o
  29   1  23      205.43       82.86    190.05 o
  31   1  23     1449.41       43.68    255.00 o
  33   1  23       75.74      195.68    217.50 o
   1   3  23    18853.31    19738.69    248.13 o
   3   3  23      799.57      835.12     73.78 o
   5   3  23     1265.80     1238.83    133.94 o
   7   3  23    12136.46    12156.60    203.73 o
   9   3  23     5750.13     5717.07    187.55 o
  11   3  23     1900.00     2005.91    148.18 o
  13   3  23     2133.77     2052.70    116.09 o
  15   3  23      276.61      389.43    146.71 o
  17   3  23     1097.01     1158.16    179.32 o
  19   3  23     1326.45      998.41    194.51 o
  21   3  23     1550.93     1456.65    317.48 o
  23   3  23      582.95      291.04    200.49 o
  25   3  23      456.79      200.22    200.85 o
  27   3  23      997.94      371.42    248.64 o
  29   3  23      328.46      -67.91    262.08 o
  31   3  23      309.40      -30.56    223.88 o
  33   3  23      454.43        5.05    200.72 o
   1   5  23     4579.46     4395.89     99.23 o
   3   5  23     4474.52     4095.19     93.91 o
   5   5  23     4037.92     4007.14    144.83 o
   7   5  23      461.90      587.71    114.77 o
   9   5  23      379.40      288.60    124.62 o
  11   5  23     5162.81     5197.98    212.12 o
  13   5  23     2366.70     2774.00    181.89 o
  15   5  23     2116.13     2112.61    150.18 o
  17   5  23      981.37      935.02    212.21 o
  19   5  23     1342.37     1295.65    249.18 o
  21   5  23     1733.27     1519.42    322.82 o
  23   5  23      568.70      370.89    200.78 o
  25   5  23      349.86      295.09    212.90 o
  27   5  23      483.44      289.46    237.74 o
  29   5  23      146.78       79.40    195.67 o
  31   5  23      379.24       86.78    194.71 o
   1   7  23     1171.52     1259.19     84.71 o
   3   7  23      914.17      790.53     72.86 o
   5   7  23     5490.18     4952.67    171.92 o
   7   7  23      952.80      909.35    139.24 o
   9   7  23      138.40      135.83    106.47 o
  11   7  23        1.57       32.87    102.12 o
  13   7  23     1049.18     1050.97    128.12 o
  15   7  23      581.55      642.63    126.67 o
  17   7  23       64.21       73.47    114.24 o
  19   7  23      407.37      700.67    166.93 o
  21   7  23      340.84      279.19    163.91 o
  23   7  23      786.80      555.33    193.18 o
  25   7  23     1460.11     1589.93    447.40 o
  27   7  23      213.01      202.45    221.36 o
  29   7  23      126.07      -17.19    206.59 o
   1   9  23     1582.34     1711.51    132.40 o
   3   9  23      320.66      351.04     78.96 o
   5   9  23      334.55      269.18     71.23 o
   7   9  23      861.95      706.65     61.72 o
   9   9  23      401.47      343.40    126.86 o
  11   9  23     1127.34      640.01    172.76 o
  13   9  23      898.16      601.13    186.05 o
  15   9  23     3732.67     4131.90    241.96 o
  17   9  23      399.82      494.55    173.77 o
  19   9  23      490.34      583.26    167.93 o
  21   9  23      153.81       50.57    165.24 o
  23   9  23      322.12      304.63    298.66 o
  25   9  23       95.69       89.66    266.63 o
  27   9  23      442.99      216.68    292.61 o
   1  11  23      223.11      263.61    106.83 o
   3  11  23      403.96      279.74     96.78 o
   5  11  23     1350.35      866.13    174.09 o
   7  11  23      377.19      225.92    161.42 o
   9  11  23      826.05      823.17    208.45 o
  11  11  23      184.05      214.06    161.37 o
  13  11  23      219.39      161.74    146.12 o
  15  11  23      104.38      104.48    154.56 o
  17  11  23       36.42       65.71    160.77 o
  19  11  23      361.60      373.09    180.94 o
  21  11  23      196.44      371.25    257.22 o
  23  11  23      482.61      393.22    210.81 o
   1  13  23      493.51      230.12    120.88 o
   3  13  23      174.01      147.07    121.97 o
   5  13  23      116.14       68.51    148.20 o
   7  13  23      419.24      248.29    163.77 o
   9  13  23      249.37      466.30    184.84 o
  11  13  23      306.54      502.29    162.77 o
  13  13  23        0.15       24.80    136.96 o
  15  13  23      807.99      970.19    214.85 o
  17  13  23       77.71      236.88    216.50 o
   1  15  23       89.70       43.47    135.75 o
   3  15  23      201.06      114.08    326.85 o
   0   0  24    12264.17    12839.65    448.04 o
   4   0  24     7011.20     7485.62    238.11 o
   8   0  24     2848.98     2908.68    248.54 o
  12   0  24      236.38      230.08    192.38 o
  16   0  24     1004.63     1308.98    326.87 o
  20   0  24     1181.21     1434.34    301.46 o
  24   0  24      620.46      798.03    295.48 o
  28   0  24      371.40        3.27    284.50 o
  32   0  24     2476.47     1744.74   1255.95 o
   2   2  24      816.90      806.78     81.05 o
   4   2  24     3284.73     3359.91    141.01 o
   6   2  24     1261.68     1389.44    119.27 o
   8   2  24     2340.26     2486.95    146.06 o
  10   2  24      643.27      661.65    101.85 o
  12   2  24     1888.83     1719.72    189.75 o
  14   2  24     1560.97     1839.31    203.06 o
[truncated: 25,386 more chars]
